# Supplementary material for: Disrupting quorum sensing alters social interactions in Chromobacterium violaceum
Source: NPJ Biofilms Microbiomes. 2021 Apr 22;7:40. doi: 10.1038/s41522-021-00211-w (PMC8062528; doi:10.1038/s41522-021-00211-w)
Supplement: Supplementary file 2 — Supplementary Data 1 [file 41522_2021_211_MOESM2_ESM.xlsx]

## Sheet: Raw data all detected proteins
					Normalized abundance
					Negative Control								Ssopox W263I
Accession	Peptide count	Unique peptides	Confidence score	Description	Neg 1 (Control) Injection1	Neg 2 (Control) Injection1	Neg 3 (Control) Injection1	Neg 4 (Control) Injection1	Neg 1 (Control) Injection2	Neg 2 (Control) Injection2	Neg 3 (Control) Injection2	Neg 4 (Control) Injection2	SsoPox W263I 1 Injection1	SsoPox W263I 2 Injection1	SsoPox W263I 3 Injection1	SsoPox W263I 4 Injection1	SsoPox W263I 1 Injection2	SsoPox W263I 2 Injection2	SsoPox W263I 3 Injection2	SsoPox W263I 4 Injection2
Q7NYP6	15	9	93.79	Uncharacterized protein OS=Chromobacterium violaceum (strain ATCC 12472 / DSM 30191 / JCM 1249 / NBRC 12614 / NCIMB 9131 / NCTC 9757) OX=243365 GN=CV_1227 PE=4 SV=1	23913.7	29167.4	30426.3	27276.6	29708.4	26588.4	12235.7	28353.3	18823	21564.9	19025.2	20468.8	22935.8	18455.7	14536	15387.8
Q7NQX9	13	9	94.1287	Ubiquinol-cytochrome c reductase OS=Chromobacterium violaceum (strain ATCC 12472 / DSM 30191 / JCM 1249 / NBRC 12614 / NCIMB 9131 / NCTC 9757) OX=243365 GN=petC PE=4 SV=1	54847	49647	53555.3	45760.5	53045.9	45336.7	44627.8	44930	47306.6	40528.4	42694.6	36011.5	43869.3	37400.6	39118.3	37331.8
Q7NRW2	9	9	57.9672	Cold shock transcription regulator protein OS=Chromobacterium violaceum (strain ATCC 12472 / DSM 30191 / JCM 1249 / NBRC 12614 / NCIMB 9131 / NCTC 9757) OX=243365 GN=cspE PE=4 SV=1	141249	155670	136285	133570	138798	142531	128073	130199	124854	133536	128496	127842	114329	123745	132852	111299
Q7NS12	13	9	72.3587	Phosphoribosylformylglycinamidine cyclo-ligase OS=Chromobacterium violaceum (strain ATCC 12472 / DSM 30191 / JCM 1249 / NBRC 12614 / NCIMB 9131 / NCTC 9757) OX=243365 GN=purM PE=3 SV=1	35655.2	37753.4	37291.5	36316.2	35142.9	39823.6	33204.2	36213	35939.1	40233.5	40759.9	40587.4	43274.4	48799.9	52252.3	32677.2
Q7NXH5	10	9	59.0021	L-threonine 3-dehydrogenase OS=Chromobacterium violaceum (strain ATCC 12472 / DSM 30191 / JCM 1249 / NBRC 12614 / NCIMB 9131 / NCTC 9757) OX=243365 GN=tdh PE=3 SV=1	17966.3	12696.3	18533.5	18876.5	15231.9	12509.5	17647	16254.9	15052.3	11161.1	17460.5	16269.3	10520.3	9173.03	14730.7	13209.3
Q7NR84	13	9	111.301	Hypoxanthine phosphoribosyltransferase OS=Chromobacterium violaceum (strain ATCC 12472 / DSM 30191 / JCM 1249 / NBRC 12614 / NCIMB 9131 / NCTC 9757) OX=243365 GN=hpT PE=4 SV=1	111996	119552	123732	130451	117133	131454	117832	116980	120125	122841	129061	162039	115299	133501	125532	134344
Q7NU71	15	9	81.114	Uncharacterized protein OS=Chromobacterium violaceum (strain ATCC 12472 / DSM 30191 / JCM 1249 / NBRC 12614 / NCIMB 9131 / NCTC 9757) OX=243365 GN=CV_2832 PE=4 SV=1	12838.8	16497.4	15056.2	14308.3	10995.1	11398.2	12669.6	10905	11284.5	13601.5	13568.6	12036	10907.3	10513.9	9518.81	7258.3
Q7NSZ3	14	9	99.1386	Uncharacterized protein OS=Chromobacterium violaceum (strain ATCC 12472 / DSM 30191 / JCM 1249 / NBRC 12614 / NCIMB 9131 / NCTC 9757) OX=243365 GN=CV_3276 PE=3 SV=1	49207	51895.7	49327.8	54817.1	50226	48798.4	43033.9	58716.1	49335.6	39026.3	46492.5	49306.5	33963	42422.9	43153.8	48031.2
Q7NQH1	13	9	79.5514	50S ribosomal protein L15 OS=Chromobacterium violaceum (strain ATCC 12472 / DSM 30191 / JCM 1249 / NBRC 12614 / NCIMB 9131 / NCTC 9757) OX=243365 GN=rplO PE=3 SV=1	140015	101504	92300.1	110710	146413	142617	140307	130331	116383	82129.9	105721	90322.9	77316	127008	146270	98877.1
Q7P099	12	9	61.8282	ATP synthase subunit b OS=Chromobacterium violaceum (strain ATCC 12472 / DSM 30191 / JCM 1249 / NBRC 12614 / NCIMB 9131 / NCTC 9757) OX=243365 GN=atpF PE=3 SV=1	52953.9	30713.7	34465.1	39067.9	51675.2	39597.2	39945.2	32850.7	33049.4	30216.6	29505.3	32726.1	38532.1	42585.7	36433.9	27605.3
Q7NYH9	12	9	78.0474	Chaperone protein ecpD OS=Chromobacterium violaceum (strain ATCC 12472 / DSM 30191 / JCM 1249 / NBRC 12614 / NCIMB 9131 / NCTC 9757) OX=243365 GN=ecpD PE=4 SV=1	19875.3	20301	17267.1	17406.7	21830.7	18803.5	11948.7	15617.4	25014.8	23608.5	21229.8	22224.3	25546.3	17399.4	22028.9	15842.9
Q7NY60	16	9	106.47	G-glutamyltransferase OS=Chromobacterium violaceum (strain ATCC 12472 / DSM 30191 / JCM 1249 / NBRC 12614 / NCIMB 9131 / NCTC 9757) OX=243365 GN=ggt PE=4 SV=1	18327.5	19143	19430.8	19993.4	23379.1	22552.8	24916.5	21122.8	28249.5	16809.7	18972.4	18068.6	24176.7	20502.1	21225	20436.8
Q7NRT0	19	9	121.773	Thymidine phosphorylase OS=Chromobacterium violaceum (strain ATCC 12472 / DSM 30191 / JCM 1249 / NBRC 12614 / NCIMB 9131 / NCTC 9757) OX=243365 GN=deoA PE=3 SV=1	25757.9	26125.6	28107.4	29493.1	27021.2	20913.7	18430.2	23799.7	22421.2	25010.2	26166.7	24976.6	24622	25089.8	23243	23592.4
Q7NZH9	16	9	119.765	NADH-quinone oxidoreductase subunit C OS=Chromobacterium violaceum (strain ATCC 12472 / DSM 30191 / JCM 1249 / NBRC 12614 / NCIMB 9131 / NCTC 9757) OX=243365 GN=nuoC PE=3 SV=1	40815.6	49856.3	47846.1	44691.7	38820	46147.3	33954.5	31638.9	49403.8	45413.6	47259.6	48925.3	41695	47075.7	45527.9	39919.1
Q7NRA8	12	9	64.3005	Flagellar secretion chaperone FliS OS=Chromobacterium violaceum (strain ATCC 12472 / DSM 30191 / JCM 1249 / NBRC 12614 / NCIMB 9131 / NCTC 9757) OX=243365 GN=CV_3875 PE=3 SV=1	27515.9	19464.9	19413.2	37145.9	36849	14031.3	19814.5	56111	60553.7	27794.1	20320.8	19675.7	28778.3	11709.8	17611.8	44451.3
Q7NQG3	13	9	109.231	50S ribosomal protein L24 OS=Chromobacterium violaceum (strain ATCC 12472 / DSM 30191 / JCM 1249 / NBRC 12614 / NCIMB 9131 / NCTC 9757) OX=243365 GN=rplX PE=3 SV=1	141839	134436	110360	116898	116166	98240.5	80908.7	94242.2	103434	95381.2	107576	124798	80004.6	93581.7	82002.3	80351.3
Q7NQE8	11	9	77.5909	30S ribosomal protein S12 OS=Chromobacterium violaceum (strain ATCC 12472 / DSM 30191 / JCM 1249 / NBRC 12614 / NCIMB 9131 / NCTC 9757) OX=243365 GN=rpsL PE=3 SV=1	38595.4	32095.1	30856.6	31027.4	48240.3	54174.5	38469	30065.8	23877.2	29248.6	38405.6	30711.7	91107.2	58336.7	44409.4	32563.8
Q7NQ51	17	9	105.977	Gamma-glutamyl phosphate reductase OS=Chromobacterium violaceum (strain ATCC 12472 / DSM 30191 / JCM 1249 / NBRC 12614 / NCIMB 9131 / NCTC 9757) OX=243365 GN=proA PE=3 SV=1	57080	81183.9	71590.8	52242.5	75248.8	64357.6	76274.7	50151.6	74141.5	73282	76861	72510.1	91278.9	83176.9	93991.7	49934.4
Q7NUF2	18	9	95.297	2-dehydro-3-deoxyphosphooctonate aldolase OS=Chromobacterium violaceum (strain ATCC 12472 / DSM 30191 / JCM 1249 / NBRC 12614 / NCIMB 9131 / NCTC 9757) OX=243365 GN=kdsA PE=3 SV=1	14764.6	19900.5	15589.3	14916.3	11450.8	9543.6	8982.42	9545.66	18142.9	17413.2	17212	17004	12744.2	9834.33	12864.7	11559.6
Q7NWC7	12	9	70.1108	Elongation factor 4 OS=Chromobacterium violaceum (strain ATCC 12472 / DSM 30191 / JCM 1249 / NBRC 12614 / NCIMB 9131 / NCTC 9757) OX=243365 GN=lepA PE=3 SV=1	16611	24729.2	16076.9	16420	12598	20138	12055.8	9798.07	19004	22268.7	24130.2	14831.2	16070	17078.7	17118.7	9712.51
Q7NWQ5	16	9	111.728	Formyltetrahydrofolate deformylase OS=Chromobacterium violaceum (strain ATCC 12472 / DSM 30191 / JCM 1249 / NBRC 12614 / NCIMB 9131 / NCTC 9757) OX=243365 GN=purU PE=3 SV=1	23938.7	20955.5	18062.1	18918.7	18559.8	13106	11919.8	17149.9	30174.3	20479.4	18460.8	18034.1	19799.9	9824.01	10262	16232.4
Q7NQ04	15	9	93.9233	Cell division protein FtsZ OS=Chromobacterium violaceum (strain ATCC 12472 / DSM 30191 / JCM 1249 / NBRC 12614 / NCIMB 9131 / NCTC 9757) OX=243365 GN=ftsZ PE=3 SV=1	25094.8	27105.7	26420.2	23877.3	22188.2	23547.6	18911.3	21734.3	26560.4	26410.7	25919.8	25606.7	24481.1	30342.9	19803.7	19688
Q7NY24	14	9	83.7602	Probable transcriptional regulator OS=Chromobacterium violaceum (strain ATCC 12472 / DSM 30191 / JCM 1249 / NBRC 12614 / NCIMB 9131 / NCTC 9757) OX=243365 GN=CV_1451 PE=4 SV=1	29952.3	27955	26332.2	25921.1	36972.3	64749.5	50993	23723.1	22257.9	32911.4	24734.9	25725.3	31747.9	73625	77334.2	26217.2
Q7NWA4	15	9	119.167	3-hydroxybutyryl-CoA dehydrogenase OS=Chromobacterium violaceum (strain ATCC 12472 / DSM 30191 / JCM 1249 / NBRC 12614 / NCIMB 9131 / NCTC 9757) OX=243365 GN=paaH PE=4 SV=1	15639.6	16745.4	19210	17349.2	15662	14502.2	11387.1	13712	19638.1	17057.4	19529.5	18466.6	14718.1	13031.4	16314.9	11357.4
Q7NRT1	20	9	120.323	Phosphopentomutase OS=Chromobacterium violaceum (strain ATCC 12472 / DSM 30191 / JCM 1249 / NBRC 12614 / NCIMB 9131 / NCTC 9757) OX=243365 GN=deoB PE=3 SV=1	21441.1	23906.7	26921.1	24853.4	15983.6	25756.6	13984.1	15524.4	18108.7	18101.8	28867.4	29173	16097.3	14166.2	13986.2	18988
Q7NYE4	11	9	89.4495	Probable enoyl-CoA hydratase protein OS=Chromobacterium violaceum (strain ATCC 12472 / DSM 30191 / JCM 1249 / NBRC 12614 / NCIMB 9131 / NCTC 9757) OX=243365 GN=CV_1330 PE=4 SV=1	109106	104148	72717.6	77464.9	81281.5	53559.3	54594.5	55634.3	62430.1	100964	91524.5	93679.5	90859.5	53388.8	79056.4	58303.1
Q7NTH7	11	9	57.6259	Uncharacterized protein OS=Chromobacterium violaceum (strain ATCC 12472 / DSM 30191 / JCM 1249 / NBRC 12614 / NCIMB 9131 / NCTC 9757) OX=243365 GN=CV_3077 PE=4 SV=1	67297.4	73839.5	59900.8	59701.2	85636	91654.2	51167.7	48475.3	63514.7	68167.4	64387.2	62449.9	62874.9	54263.9	79735	69933.9
Q7NR24	14	8	84.5403	Uncharacterized protein OS=Chromobacterium violaceum (strain ATCC 12472 / DSM 30191 / JCM 1249 / NBRC 12614 / NCIMB 9131 / NCTC 9757) OX=243365 GN=CV_3961 PE=4 SV=1	38841.8	31138.7	25003.5	31705.2	29296	22633.7	28561	31406.1	14436.8	15972.6	12219.4	12820.6	16235.9	17447.9	11756	14560
Q7NXE5	14	8	103.228	Hydrogen cyanide synthase HcnC OS=Chromobacterium violaceum (strain ATCC 12472 / DSM 30191 / JCM 1249 / NBRC 12614 / NCIMB 9131 / NCTC 9757) OX=243365 GN=hcnC PE=4 SV=1	53623.2	52449.9	54023.3	51402.4	48697.8	43968.5	47198.1	40969.3	30283.5	32525.3	33426.1	33843.2	27689.4	27758.1	26907.8	25113.7
Q7NV77	19	8	115.802	Probable membrane lipoprotein OS=Chromobacterium violaceum (strain ATCC 12472 / DSM 30191 / JCM 1249 / NBRC 12614 / NCIMB 9131 / NCTC 9757) OX=243365 GN=CV_2467 PE=4 SV=1	9542.88	7147.72	9817.59	9221.65	12874.5	9808.21	8877.39	10128.5	9454.44	6489.16	9682.45	9224.66	7673.84	9705.46	8079.5	13092.6
Q7NT64	16	8	115.642	PmbA protein OS=Chromobacterium violaceum (strain ATCC 12472 / DSM 30191 / JCM 1249 / NBRC 12614 / NCIMB 9131 / NCTC 9757) OX=243365 GN=pmbA PE=4 SV=1	29457.9	31568.7	29547.3	28149	24269.1	28910.7	24253.9	22156.3	37328.7	31504	34708.1	33943.5	32113.7	30492	31128.5	25877.2
Q7NS07	11	8	78.7384	Glutaredoxin OS=Chromobacterium violaceum (strain ATCC 12472 / DSM 30191 / JCM 1249 / NBRC 12614 / NCIMB 9131 / NCTC 9757) OX=243365 GN=CV_3620 PE=3 SV=1	68836.3	64643	61432.8	71871.5	67363.6	54354.9	60559.1	66149.3	52654.5	61006.7	59096.8	64495.3	48621.8	55007	43770.2	56470.9
Q7NS14	11	8	74.743	Uncharacterized protein OS=Chromobacterium violaceum (strain ATCC 12472 / DSM 30191 / JCM 1249 / NBRC 12614 / NCIMB 9131 / NCTC 9757) OX=243365 GN=CV_3613 PE=4 SV=1	29316.6	39123.4	35937.6	34162.4	32006.4	39353	32995.7	26318.5	34674.3	39132.2	39680	45638.5	39119.4	38313.6	38668.2	36966.1
Q7NTT2	17	8	107.889	Uncharacterized protein OS=Chromobacterium violaceum (strain ATCC 12472 / DSM 30191 / JCM 1249 / NBRC 12614 / NCIMB 9131 / NCTC 9757) OX=243365 GN=CV_2971 PE=4 SV=1	19686.1	18131.9	20850.6	20131.8	19693.5	21194.1	21284.3	27993.9	16922.1	19660.4	20094.8	17199.6	13510.5	21102.3	14359.3	20045.2
Q7NQV6	17	8	110.366	N-acetylneuraminic acid synthase OS=Chromobacterium violaceum (strain ATCC 12472 / DSM 30191 / JCM 1249 / NBRC 12614 / NCIMB 9131 / NCTC 9757) OX=243365 GN=neuB PE=4 SV=1	31293.9	36624.6	36042.7	37751.3	35865.7	34356	30337.6	32309.5	32970.1	33830.3	38014.1	35493.9	28941.5	33703.2	27987.4	28313.8
Q7NVG9	9	8	88.7322	Uncharacterized protein OS=Chromobacterium violaceum (strain ATCC 12472 / DSM 30191 / JCM 1249 / NBRC 12614 / NCIMB 9131 / NCTC 9757) OX=243365 GN=CV_2374 PE=4 SV=1	125159	131488	108479	100430	124689	115382	99867.9	98354.4	151109	127301	132492	126786	154663	129749	122948	107299
Q7NQY7	17	8	132.593	Thiol:disulfide interchange protein OS=Chromobacterium violaceum (strain ATCC 12472 / DSM 30191 / JCM 1249 / NBRC 12614 / NCIMB 9131 / NCTC 9757) OX=243365 GN=dsbA PE=3 SV=1	70231.2	76103.7	67184.3	68848.8	66038.5	63043.5	59362.7	59790.8	71516	86920.1	82479.8	81582.4	74650.7	79511.3	78611.5	63692
Q7P1J7	15	8	113.16	Response regulator OmpR OS=Chromobacterium violaceum (strain ATCC 12472 / DSM 30191 / JCM 1249 / NBRC 12614 / NCIMB 9131 / NCTC 9757) OX=243365 GN=ompR PE=4 SV=1	37380.3	35881	35481	34535.6	37474.9	36023.3	34616	35597.5	35455.8	40692.2	39444.5	40803.4	41765.3	40793.3	37223.2	34028
Q7NRL6	10	8	66.7114	Uncharacterized protein OS=Chromobacterium violaceum (strain ATCC 12472 / DSM 30191 / JCM 1249 / NBRC 12614 / NCIMB 9131 / NCTC 9757) OX=243365 GN=CV_3764 PE=4 SV=1	36843.6	45321	43241.9	45084.4	34114.5	39582.4	35330	35964.6	47770.3	46807.8	48996.6	44915.4	51037.8	54807.5	38205.5	35112.6
Q7NYC6	12	8	73.4609	Threonine--tRNA ligase OS=Chromobacterium violaceum (strain ATCC 12472 / DSM 30191 / JCM 1249 / NBRC 12614 / NCIMB 9131 / NCTC 9757) OX=243365 GN=thrS PE=3 SV=1	11459	12389.3	14388.7	11978.8	13355.1	15796.2	13021.6	9594.79	11490	13947.2	14340.4	14448.4	8879.44	16788.8	17129.5	13053.9
Q7P145	17	8	124.976	Aspartate carbamoyltransferase OS=Chromobacterium violaceum (strain ATCC 12472 / DSM 30191 / JCM 1249 / NBRC 12614 / NCIMB 9131 / NCTC 9757) OX=243365 GN=pyrB PE=3 SV=1	86149.4	101135	77989.9	74475.9	74615.2	67675.9	63295.7	63225.8	93779.1	87594.6	91408.3	93504.4	273189	62823.2	77592.7	68985.4
Q7NVF3	12	8	104.301	6,7-dimethyl-8-ribityllumazine synthase OS=Chromobacterium violaceum (strain ATCC 12472 / DSM 30191 / JCM 1249 / NBRC 12614 / NCIMB 9131 / NCTC 9757) OX=243365 GN=ribH PE=3 SV=1	94698.5	100550	75242.4	96659.7	84344.5	70268.2	65795.8	75750	95353.1	89772.4	84236.5	80894.9	96309.3	78891.9	64405	62819.4
Q7NQ71	12	8	65.6577	DNA topoisomerase 1 OS=Chromobacterium violaceum (strain ATCC 12472 / DSM 30191 / JCM 1249 / NBRC 12614 / NCIMB 9131 / NCTC 9757) OX=243365 GN=topA PE=3 SV=1	28458.8	33181.1	33960	28687.5	31029.2	39530.6	28327.7	26823.9	35519.4	30943.8	34152	31537.9	28872	29763.9	29019.8	24489
Q7NYL3	11	8	75.233	Phosphate-specific transport system accessory protein PhoU OS=Chromobacterium violaceum (strain ATCC 12472 / DSM 30191 / JCM 1249 / NBRC 12614 / NCIMB 9131 / NCTC 9757) OX=243365 GN=phoU PE=3 SV=1	80647.7	94408.3	80874.5	85368.7	70977.1	79881.6	67220.8	67128.8	85949.5	86772.4	88244.9	90869.3	80544.7	85883.2	100569	67467.1
Q7P1J0	16	8	99.2601	Uncharacterized protein OS=Chromobacterium violaceum (strain ATCC 12472 / DSM 30191 / JCM 1249 / NBRC 12614 / NCIMB 9131 / NCTC 9757) OX=243365 GN=CV_0223 PE=4 SV=1	11644.7	17005.4	13442.3	13688.6	9320.2	11043.6	8880.85	11935.7	10430.2	19274.9	16932.4	16848.5	16629.3	14094	10453.2	13316.5
Q7NYQ1	18	8	128.721	Probable aldehyde dehydrogenase OS=Chromobacterium violaceum (strain ATCC 12472 / DSM 30191 / JCM 1249 / NBRC 12614 / NCIMB 9131 / NCTC 9757) OX=243365 GN=CV_1222 PE=3 SV=1	19142.2	17851.1	18492.5	15923.8	17687.7	13936.9	10346.7	15303.3	18353.7	15186.4	16956.7	15733.3	15351.4	11985.8	8654.29	14933.9
Q7NVG6	9	8	39.7186	Uncharacterized protein OS=Chromobacterium violaceum (strain ATCC 12472 / DSM 30191 / JCM 1249 / NBRC 12614 / NCIMB 9131 / NCTC 9757) OX=243365 GN=CV_2377 PE=4 SV=1	99012.9	111808	61263.4	70264.6	89071.5	112441	62293.5	70747.7	82510.4	99251.5	106555	82846.2	92931	97823.9	127427	70660.7
Q7NWA8	10	8	70.2429	Enoyl-CoA hydratase OS=Chromobacterium violaceum (strain ATCC 12472 / DSM 30191 / JCM 1249 / NBRC 12614 / NCIMB 9131 / NCTC 9757) OX=243365 GN=paaG PE=4 SV=1	56402.9	55405.3	63531	63157.3	55995.5	65944.4	60134.5	63447.3	58104.7	56227.3	60078.2	60175.7	52157	61633.3	53388.6	70113.9
Q7NUY2	12	8	71.6458	Probable oxidoreductase OS=Chromobacterium violaceum (strain ATCC 12472 / DSM 30191 / JCM 1249 / NBRC 12614 / NCIMB 9131 / NCTC 9757) OX=243365 GN=CV_2565 PE=3 SV=1	37002	39554.8	42277.7	33725.5	32509.7	34606.9	38953.7	27363.4	34783.1	38423.9	40540.6	40403.5	32207.3	23112.4	30733.5	34759
Q7NXP3	19	8	139.827	Enoyl-[acyl-carrier-protein] reductase [NADH] OS=Chromobacterium violaceum (strain ATCC 12472 / DSM 30191 / JCM 1249 / NBRC 12614 / NCIMB 9131 / NCTC 9757) OX=243365 GN=fabI PE=3 SV=1	80599.3	89250.8	81546.4	79875.8	76438.5	64468.3	58090.9	62048	89357.7	87906.7	90013.8	86370.5	77903.8	71049.5	76366.5	59908
Q7NRW9	16	8	102.872	HTH-type transcriptional regulator OS=Chromobacterium violaceum (strain ATCC 12472 / DSM 30191 / JCM 1249 / NBRC 12614 / NCIMB 9131 / NCTC 9757) OX=243365 GN=CV_3659 PE=3 SV=1	97996.7	78602.8	75004.2	102698	76400.6	79908.5	82395.8	84330.1	100035	78253.5	70896.2	75171.2	111199	90706	47874.1	57388
Q7NRT4	17	8	127.19	30S ribosomal protein S9 OS=Chromobacterium violaceum (strain ATCC 12472 / DSM 30191 / JCM 1249 / NBRC 12614 / NCIMB 9131 / NCTC 9757) OX=243365 GN=rpsI PE=3 SV=1	204002	249521	214147	149662	195763	241431	187184	133460	189997	207156	238084	201217	161678	230947	245781	181989
Q7NVF6	10	8	85.9309	Riboflavin synthase, alpha chain OS=Chromobacterium violaceum (strain ATCC 12472 / DSM 30191 / JCM 1249 / NBRC 12614 / NCIMB 9131 / NCTC 9757) OX=243365 GN=ribE PE=4 SV=1	25904.7	31069.9	24934.5	29808.2	26220.7	22725.9	19245.9	23900.7	31270.5	28023.8	28284.8	28546.6	27712.5	24575.3	22001.4	26953.5
Q7NQT2	13	8	95.2803	Ribosome-binding ATPase YchF OS=Chromobacterium violaceum (strain ATCC 12472 / DSM 30191 / JCM 1249 / NBRC 12614 / NCIMB 9131 / NCTC 9757) OX=243365 GN=ychF PE=3 SV=1	19121.1	16781.5	20125.9	17370.9	18725.2	16319.2	14828.5	16527.9	19732.4	16789.1	18858.3	17798.2	13166.9	17563.1	16388.1	10723.1
Q7NQR2	10	8	54.9945	Uncharacterized protein OS=Chromobacterium violaceum (strain ATCC 12472 / DSM 30191 / JCM 1249 / NBRC 12614 / NCIMB 9131 / NCTC 9757) OX=243365 GN=CV_4075 PE=4 SV=1	14805.9	14901.1	12980.6	11746.8	12135.5	18087.7	15336.3	14285.7	12134.9	14167.2	14126.3	14624.5	12576.9	16413.9	12370.8	11592.4
Q7NQD7	12	8	85.9886	Signal recognition particle receptor FtsY OS=Chromobacterium violaceum (strain ATCC 12472 / DSM 30191 / JCM 1249 / NBRC 12614 / NCIMB 9131 / NCTC 9757) OX=243365 GN=ftsY PE=3 SV=1	20367.7	36741.9	35233.6	29139.8	17382.5	17494	26507.4	16861.6	19686.4	34841	33382.1	33282.4	20013.1	28927.3	26095.2	18591.5
Q7NZF0	14	8	105.146	Probable glutathione transferase zeta 1 OS=Chromobacterium violaceum (strain ATCC 12472 / DSM 30191 / JCM 1249 / NBRC 12614 / NCIMB 9131 / NCTC 9757) OX=243365 GN=CV_0972 PE=4 SV=1	19777.2	17244.3	16682.5	18335.7	18070.1	13685.7	11501.5	11728.3	23752.1	19922.8	18268.8	19721.2	22996.4	14408.5	11168	13167.5
Q7NR22	12	8	84.1027	Uncharacterized protein OS=Chromobacterium violaceum (strain ATCC 12472 / DSM 30191 / JCM 1249 / NBRC 12614 / NCIMB 9131 / NCTC 9757) OX=243365 GN=CV_3963 PE=4 SV=1	47659.7	37159.8	36637.5	40521.6	30721.8	15698.8	16029.5	26620.7	31438	37627.6	31143.3	30539.2	30264.6	15412	14485.9	17746.4
Q7NRS9	10	8	81.5113	Deoxyribose-phosphate aldolase OS=Chromobacterium violaceum (strain ATCC 12472 / DSM 30191 / JCM 1249 / NBRC 12614 / NCIMB 9131 / NCTC 9757) OX=243365 GN=deoC PE=3 SV=1	63331.3	70213.6	66089.9	63434.8	56221.9	52051.5	44514.8	49691.1	70068.2	67177.8	67199	68935.5	55441	48672	44198.5	46933.7
Q7NQ65	12	8	83.3146	Glutathione synthetase OS=Chromobacterium violaceum (strain ATCC 12472 / DSM 30191 / JCM 1249 / NBRC 12614 / NCIMB 9131 / NCTC 9757) OX=243365 GN=gshB PE=3 SV=1	33074.5	30778.6	36020.2	37719.4	25759.4	25887	27868.3	24810.5	40454.4	28457.4	39358.6	36124.3	32014.3	25597	30655.2	23342.9
Q7NR06	9	8	92.928	Uncharacterized protein OS=Chromobacterium violaceum (strain ATCC 12472 / DSM 30191 / JCM 1249 / NBRC 12614 / NCIMB 9131 / NCTC 9757) OX=243365 GN=CV_3979 PE=4 SV=1	147673	154245	139592	124715	165647	107075	105147	126071	146847	144339	129180	136755	153942	104823	96445.4	107303
Q7P1S0	10	8	61.5643	2-dehydro-3-deoxy-phosphogluconate aldolase OS=Chromobacterium violaceum (strain ATCC 12472 / DSM 30191 / JCM 1249 / NBRC 12614 / NCIMB 9131 / NCTC 9757) OX=243365 GN=eda PE=4 SV=1	7385.6	8630.86	10010.9	7439.98	7691.12	9618.51	4780.51	9078.42	7852.63	8269.23	9984.97	9917.96	5032.01	10721	7035.03	11641.1
Q7NQE9	17	8	106.688	30S ribosomal protein S7 OS=Chromobacterium violaceum (strain ATCC 12472 / DSM 30191 / JCM 1249 / NBRC 12614 / NCIMB 9131 / NCTC 9757) OX=243365 GN=rpsG PE=3 SV=1	126588	157072	153610	130706	113032	117309	117446	125106	150889	147672	155813	151467	110494	122061	122935	113205
Q7NXI1	12	8	66.8753	Chaperone protein DnaJ OS=Chromobacterium violaceum (strain ATCC 12472 / DSM 30191 / JCM 1249 / NBRC 12614 / NCIMB 9131 / NCTC 9757) OX=243365 GN=dnaJ PE=3 SV=1	14596.5	14076.9	13839.3	13296.9	12152.3	19067.5	18564.3	14788	14405.5	15608.4	14223.5	13676.6	21925.7	17560.6	12301.8	15324.5
Q7NVH0	11	8	79.7935	Uncharacterized protein OS=Chromobacterium violaceum (strain ATCC 12472 / DSM 30191 / JCM 1249 / NBRC 12614 / NCIMB 9131 / NCTC 9757) OX=243365 GN=CV_2373 PE=4 SV=1	71015.9	96481.2	88450.2	80604.1	67416.2	57848.3	55614.4	57047.2	83834.2	99610.7	90117.8	90378.6	92827.5	54385.8	53323.4	45693.3
Q7NQX1	105	71	666.585	60 kDa chaperonin 2 OS=Chromobacterium violaceum (strain ATCC 12472 / DSM 30191 / JCM 1249 / NBRC 12614 / NCIMB 9131 / NCTC 9757) OX=243365 GN=groL2 PE=3 SV=1	1.80457e+06	1.81784e+06	1.6825e+06	1.84527e+06	1.73575e+06	1.48519e+06	1.55965e+06	1.50797e+06	1.65472e+06	1.56789e+06	1.58285e+06	1.50219e+06	1.8965e+06	1.30545e+06	1.51936e+06	1.16068e+06
Q7NS83	9	7	59.0745	Uncharacterized protein OS=Chromobacterium violaceum (strain ATCC 12472 / DSM 30191 / JCM 1249 / NBRC 12614 / NCIMB 9131 / NCTC 9757) OX=243365 GN=CV_3543 PE=4 SV=1	8721.55	5513.42	4226.77	8665.1	10122.1	5902.41	6815.65	7948.34	5951.35	2639.52	2985.05	3628.19	4445.64	3907.69	2885.01	4643.41
Q7NS45	21	7	130.824	Peptidyl-prolyl cis-trans isomerase OS=Chromobacterium violaceum (strain ATCC 12472 / DSM 30191 / JCM 1249 / NBRC 12614 / NCIMB 9131 / NCTC 9757) OX=243365 GN=slyD PE=3 SV=1	41259.4	55660.5	67666.5	32864.5	37697.6	70856.9	65216.7	45105.7	50897	72353.1	90442.5	85851.9	44668.7	67969.1	56948.7	102195
Q7P0B4	10	7	63.2275	Uncharacterized protein OS=Chromobacterium violaceum (strain ATCC 12472 / DSM 30191 / JCM 1249 / NBRC 12614 / NCIMB 9131 / NCTC 9757) OX=243365 GN=CV_0653 PE=1 SV=1	22257	23398	21139.1	20835.3	23563.7	25018.6	18503.5	21640	28944.8	24974.6	25285.5	23067.9	27086.2	25261	27577.3	23428.7
Q7NYC5	11	7	76.8728	Translation initiation factor IF-3 OS=Chromobacterium violaceum (strain ATCC 12472 / DSM 30191 / JCM 1249 / NBRC 12614 / NCIMB 9131 / NCTC 9757) OX=243365 GN=infC PE=3 SV=1	24562.9	25285.9	28019.3	23777.9	26635.6	25704.3	24108	26170.7	22702.4	24718.9	28947.2	33995.1	24287	26349.3	26243.2	31013.3
Q7NS92	11	7	52.5435	GTPase Der OS=Chromobacterium violaceum (strain ATCC 12472 / DSM 30191 / JCM 1249 / NBRC 12614 / NCIMB 9131 / NCTC 9757) OX=243365 GN=der PE=3 SV=1	10315.5	11100.1	11319.2	8659.78	9789.64	12434.8	10210.5	6499.06	10005	10951.3	13069.9	12370.8	9438.85	11943.7	8968.71	9405.21
Q7NT76	10	7	58.9085	Peptidyl-prolyl cis-trans isomerase OS=Chromobacterium violaceum (strain ATCC 12472 / DSM 30191 / JCM 1249 / NBRC 12614 / NCIMB 9131 / NCTC 9757) OX=243365 GN=CV_3185 PE=3 SV=1	61218.7	74187.5	62913.1	64924.8	54091.4	54018.6	54757.3	55689.9	82629.9	72718.1	72629.1	72885.5	76573.8	61974.7	68798.9	53663.4
Q7P144	10	7	67.7157	Aspartate carbamoyltransferase regulatory chain OS=Chromobacterium violaceum (strain ATCC 12472 / DSM 30191 / JCM 1249 / NBRC 12614 / NCIMB 9131 / NCTC 9757) OX=243365 GN=pyrI PE=3 SV=1	62438.6	67074.1	47826.1	58254.2	52813.9	48148.7	44081.4	49230.7	78810.6	81701.4	62986.1	68886.2	82367.6	58637.3	49738.8	53512.4
Q7NZP6	14	7	88.2615	Oligopeptidase A OS=Chromobacterium violaceum (strain ATCC 12472 / DSM 30191 / JCM 1249 / NBRC 12614 / NCIMB 9131 / NCTC 9757) OX=243365 GN=prlC PE=3 SV=1	17002.9	16761.1	13428.4	13879.1	18923	19476.6	16808.9	14882.1	13175.8	18024.8	14187.1	13883.3	18870.5	16335.2	13253.4	13700.5
Q7P0F0	13	7	87.1673	1-(5-phosphoribosyl)-5-[(5-phosphoribosylamino)methylideneamino] imidazole-4-carboxamide isomerase OS=Chromobacterium violaceum (strain ATCC 12472 / DSM 30191 / JCM 1249 / NBRC 12614 / NCIMB 9131 / NCTC 9757) OX=243365 GN=hisA PE=3 SV=1	65805.5	85757.8	75289.6	63588.7	60611.5	75120.8	65340.6	59560.9	77805.9	86558.2	93973.2	82415.6	75269.4	83715.9	76886.3	61334.4
Q7NXM2	8	7	45.0064	Alanine--tRNA ligase OS=Chromobacterium violaceum (strain ATCC 12472 / DSM 30191 / JCM 1249 / NBRC 12614 / NCIMB 9131 / NCTC 9757) OX=243365 GN=alaS PE=3 SV=1	10695.9	9692.53	14351.3	11848.2	10030	11015.2	11724.6	8969.73	11000.8	8475.49	11514	9510.43	7111.16	8068.51	9484.25	8998.48
Q7NVY6	12	7	72.122	Outer membrane protein assembly factor BamA OS=Chromobacterium violaceum (strain ATCC 12472 / DSM 30191 / JCM 1249 / NBRC 12614 / NCIMB 9131 / NCTC 9757) OX=243365 GN=bamA PE=3 SV=1	16563.5	13526.6	14247.7	14868.3	18687.8	10545.8	9481.07	12582.7	10804.5	13115.2	12467.5	14326.6	22779	14000	17877	13044.7
Q7NYY5	14	7	80.5318	Aldehyde-alcohol dehydrogenase OS=Chromobacterium violaceum (strain ATCC 12472 / DSM 30191 / JCM 1249 / NBRC 12614 / NCIMB 9131 / NCTC 9757) OX=243365 GN=adhE PE=3 SV=1	6637.3	6942.48	6807.84	6245.74	7717.75	4132.28	4087.32	5121.85	9686.62	8655.21	8777.82	9070.45	8165.06	10150.3	5225.54	4633.29
Q7NWG5	11	7	64.904	Probable glutamine synthetase OS=Chromobacterium violaceum (strain ATCC 12472 / DSM 30191 / JCM 1249 / NBRC 12614 / NCIMB 9131 / NCTC 9757) OX=243365 GN=CV_2024 PE=3 SV=1	8675.77	6355.81	8904.64	7057.81	7377.43	3180.61	6997.69	6210.13	6595.35	7493.32	10466.1	9513.69	4912.47	5567.6	7447.88	6811.01
Q7NRJ7	10	7	55.7477	NAD(P)H-flavin reductase OS=Chromobacterium violaceum (strain ATCC 12472 / DSM 30191 / JCM 1249 / NBRC 12614 / NCIMB 9131 / NCTC 9757) OX=243365 GN=ubiB PE=4 SV=1	10550.9	9604.03	10013.6	9048.29	12859.6	8506.74	7406.09	11420	9160.28	7505.7	9284.28	9983.25	7905.36	8144.89	8775.35	8359.22
Q7NZD3	12	7	62.8251	Ubiquinone/menaquinone biosynthesis C-methyltransferase UbiE OS=Chromobacterium violaceum (strain ATCC 12472 / DSM 30191 / JCM 1249 / NBRC 12614 / NCIMB 9131 / NCTC 9757) OX=243365 GN=ubiE PE=3 SV=2	10056.4	8804.58	8851.75	9337.31	9592.52	9781.83	8895.39	8585.87	8412.64	8364.04	8680.56	8569.82	8618.28	10491.2	8729.45	8743.2
Q7NVB6	11	7	59.6385	Fructose-1,6-bisphosphatase class 1 OS=Chromobacterium violaceum (strain ATCC 12472 / DSM 30191 / JCM 1249 / NBRC 12614 / NCIMB 9131 / NCTC 9757) OX=243365 GN=fbp PE=3 SV=1	39884.7	31834	43700	43310.2	46296.8	38327.2	52908.3	46977.4	33384.2	30474.1	34966.2	38180.9	47355	33017.4	41363.9	31141.9
Q7NYB6	9	7	56.6736	Probable methyl-accepting chemotaxis protein IV OS=Chromobacterium violaceum (strain ATCC 12472 / DSM 30191 / JCM 1249 / NBRC 12614 / NCIMB 9131 / NCTC 9757) OX=243365 GN=CV_1358 PE=4 SV=1	75218.9	45974.4	77156.4	74806	83768	65440.1	67623.1	58298.7	57383.1	54034.9	77018.6	82751.1	74449.3	76450.7	89239.1	69384
Q7NQ93	9	7	49.0377	Exodeoxyribonuclease III OS=Chromobacterium violaceum (strain ATCC 12472 / DSM 30191 / JCM 1249 / NBRC 12614 / NCIMB 9131 / NCTC 9757) OX=243365 GN=exoA PE=4 SV=1	32219	29698	34209.1	36375.4	34254.1	34738	39671.9	32410.2	39651.5	32314	36311.5	37029	31650.9	36447.8	40282.3	33085.1
Q7NUZ2	9	7	61.4603	Lon protease OS=Chromobacterium violaceum (strain ATCC 12472 / DSM 30191 / JCM 1249 / NBRC 12614 / NCIMB 9131 / NCTC 9757) OX=243365 GN=lon PE=2 SV=1	9923.4	9269.2	9570.72	8513.3	9488.79	5013.79	4946.6	8042.16	9017.79	7036.48	8333.08	7953.86	8578.3	4440.38	3585.15	4267.75
Q7NW97	11	7	68.1122	Uncharacterized protein OS=Chromobacterium violaceum (strain ATCC 12472 / DSM 30191 / JCM 1249 / NBRC 12614 / NCIMB 9131 / NCTC 9757) OX=243365 GN=CV_2093 PE=4 SV=1	19160.5	14656	13834.4	15772.7	15753	8229.49	10497.1	12861.2	17575.7	17541.9	14209.5	15691.1	24637.8	8848.53	8417.03	10265.6
Q7NTV3	11	7	63.5496	Uncharacterized protein OS=Chromobacterium violaceum (strain ATCC 12472 / DSM 30191 / JCM 1249 / NBRC 12614 / NCIMB 9131 / NCTC 9757) OX=243365 GN=CV_2950 PE=4 SV=1	27675.7	31912	31709.3	28810.2	26526.2	30997	27299.9	23229.8	25829	28379	32695.7	29815.2	22196.1	30531.6	33134.8	23755.1
Q7P1N3	13	7	80.506	Twitching mobility protein transport fimbria OS=Chromobacterium violaceum (strain ATCC 12472 / DSM 30191 / JCM 1249 / NBRC 12614 / NCIMB 9131 / NCTC 9757) OX=243365 GN=pilU2 PE=4 SV=1	15424	11933.5	15633	13891.1	16542.9	17941.9	14390.8	15060.7	11697.8	13553.2	14483.2	16207.1	9982.85	16171.7	15424.9	12515.8
Q7NSA5	9	7	68.1999	Uncharacterized protein OS=Chromobacterium violaceum (strain ATCC 12472 / DSM 30191 / JCM 1249 / NBRC 12614 / NCIMB 9131 / NCTC 9757) OX=243365 GN=CV_3521 PE=4 SV=1	71696.8	74151.3	64110.9	72933.1	79658.8	71474.1	78075.2	74030.5	74137.2	69276.5	71710.2	81282.2	83889.1	83572.2	83315.3	72461.7
Q7NQF9	11	7	98.0428	50S ribosomal protein L16 OS=Chromobacterium violaceum (strain ATCC 12472 / DSM 30191 / JCM 1249 / NBRC 12614 / NCIMB 9131 / NCTC 9757) OX=243365 GN=rplP PE=3 SV=1	149684	202468	125434	88857.3	141739	164242	105462	68843.2	133333	164935	185918	137086	116994	153548	175859	86922.2
Q7NS06	13	7	77.6279	Uracil phosphoribosyltransferase OS=Chromobacterium violaceum (strain ATCC 12472 / DSM 30191 / JCM 1249 / NBRC 12614 / NCIMB 9131 / NCTC 9757) OX=243365 GN=upp PE=3 SV=1	22478.8	17264.7	16211.3	20709.1	20248.8	16022.1	13430.5	21703.1	24114.4	19393.5	16672	19519.4	15473.2	14428.4	12800.7	24170.7
Q7NQX7	11	7	74.1944	Ubiquinol-cytochrome c reductase iron-sulfur subunit OS=Chromobacterium violaceum (strain ATCC 12472 / DSM 30191 / JCM 1249 / NBRC 12614 / NCIMB 9131 / NCTC 9757) OX=243365 GN=petA PE=4 SV=1	64557.1	73810.7	73354.8	72041.8	56922.9	52178.6	50002.2	55365.9	70297.5	52908.7	69015.9	71050.6	56413.4	27051.9	44638.6	51079.1
Q7NQY4	10	7	75.4334	Uncharacterized protein OS=Chromobacterium violaceum (strain ATCC 12472 / DSM 30191 / JCM 1249 / NBRC 12614 / NCIMB 9131 / NCTC 9757) OX=243365 GN=CV_4001 PE=4 SV=1	108989	126649	115019	116572	101283	101978	93156.4	92127.1	138214	105041	133608	124342	127074	97734.2	109635	89932
Q7NW11	16	7	100.533	Anthranilate synthase component 1 OS=Chromobacterium violaceum (strain ATCC 12472 / DSM 30191 / JCM 1249 / NBRC 12614 / NCIMB 9131 / NCTC 9757) OX=243365 GN=trpE PE=3 SV=1	21241.5	22303.5	17218.8	20722.6	21594.9	16891.9	20911.8	17304.5	22877.8	21298.3	20733.9	17895.8	24222.7	15879.4	21260.9	13156.2
Q7P1R8	11	7	55.6853	Glucose-6-phosphate 1-dehydrogenase OS=Chromobacterium violaceum (strain ATCC 12472 / DSM 30191 / JCM 1249 / NBRC 12614 / NCIMB 9131 / NCTC 9757) OX=243365 GN=zwf PE=3 SV=1	7795.09	7087.41	8248.88	6680.78	7151.16	7115.76	5686.09	5341.2	5537.89	7810.04	8047.44	8630.08	4950.24	6064.31	6077.05	6192.77
Q7NQF7	12	7	88.1737	50S ribosomal protein L22 OS=Chromobacterium violaceum (strain ATCC 12472 / DSM 30191 / JCM 1249 / NBRC 12614 / NCIMB 9131 / NCTC 9757) OX=243365 GN=rplV PE=3 SV=1	52227.9	58838.9	49122.2	48971.6	49587.1	67610.9	56056.3	45059.4	54781	44589	50945	56403.9	33069.9	57824.8	56524.4	44261.2
Q7NQ59;Q7NX48	15	7	93.3096	Protein translocase subunit SecA OS=Chromobacterium violaceum (strain ATCC 12472 / DSM 30191 / JCM 1249 / NBRC 12614 / NCIMB 9131 / NCTC 9757) OX=243365 GN=secA PE=3 SV=1	8244.6	6084.37	8920.08	8318.38	7937.21	2125.84	3206.04	5254.46	7305.48	8779.28	7498.7	11007.1	7316.21	4202.91	3699.96	4326.09
Q7NYC3	9	7	58.2877	50S ribosomal protein L20 OS=Chromobacterium violaceum (strain ATCC 12472 / DSM 30191 / JCM 1249 / NBRC 12614 / NCIMB 9131 / NCTC 9757) OX=243365 GN=rplT PE=3 SV=1	37799.6	34990.7	30364.1	27557.3	60990.9	111250	95063.6	50304.5	32365	43522.3	30111.7	38354.7	39133.2	68281.3	60916.3	64675.8
Q7NQ29	10	7	75.7109	Uncharacterized protein OS=Chromobacterium violaceum (strain ATCC 12472 / DSM 30191 / JCM 1249 / NBRC 12614 / NCIMB 9131 / NCTC 9757) OX=243365 GN=CV_4312 PE=4 SV=1	64692.1	112249	104140	88106.1	60207.8	113282	94748.5	84544	80961.3	100807	111797	112975	67218	104551	116718	87704
Q7NSH8	18	7	127.374	Chemotaxis regulator protein CheY OS=Chromobacterium violaceum (strain ATCC 12472 / DSM 30191 / JCM 1249 / NBRC 12614 / NCIMB 9131 / NCTC 9757) OX=243365 GN=cheY3 PE=4 SV=1	7873.72	10411.6	11668.6	12753.8	10448.1	6206.65	5976.11	5093.07	9203.57	10628.5	16183.9	7859.6	21338.2	6401.69	5696.03	6489.41
Q7NWR5	9	7	59.4156	Alanine racemase OS=Chromobacterium violaceum (strain ATCC 12472 / DSM 30191 / JCM 1249 / NBRC 12614 / NCIMB 9131 / NCTC 9757) OX=243365 GN=alr PE=3 SV=1	18525.6	20428.3	21150	17772.6	18123.9	11492.3	12356.3	13421.4	24960.8	23470	20894.1	21267.6	18483.6	13086.1	13037.8	11294.5
Q7NZK6	14	7	91.0578	NADP-dependent malate dehydrogenase OS=Chromobacterium violaceum (strain ATCC 12472 / DSM 30191 / JCM 1249 / NBRC 12614 / NCIMB 9131 / NCTC 9757) OX=243365 GN=maeB PE=4 SV=1	70753.9	64999.3	59408.2	65904.3	42259.5	46796.4	50615.2	44278.3	80144.5	74573.5	64588.1	62478.7	27801.3	59314	66183.9	40494.7
Q7NSW3	11	7	82.0716	Probable glutathione S-transferase OS=Chromobacterium violaceum (strain ATCC 12472 / DSM 30191 / JCM 1249 / NBRC 12614 / NCIMB 9131 / NCTC 9757) OX=243365 GN=CV_3306 PE=4 SV=1	43342.8	40483	27572.1	40054.5	37210.3	19753.7	22746.5	30706.4	34352.9	33599.5	32672.2	25973.2	52852.4	22150.2	41169.6	21007.1
Q7NPY7	8	7	43.5242	Glutamyl-tRNA(Gln) amidotransferase subunit A OS=Chromobacterium violaceum (strain ATCC 12472 / DSM 30191 / JCM 1249 / NBRC 12614 / NCIMB 9131 / NCTC 9757) OX=243365 GN=gatA PE=3 SV=1	8285.89	6251.78	4988.91	5854.91	6856.37	2766.14	4907.64	6248.25	9021.8	8829.56	5962.18	7513.48	6219.53	3811.33	3596.74	4304.01
Q7NQG8	13	7	74.5373	50S ribosomal protein L18 OS=Chromobacterium violaceum (strain ATCC 12472 / DSM 30191 / JCM 1249 / NBRC 12614 / NCIMB 9131 / NCTC 9757) OX=243365 GN=rplR PE=3 SV=1	16779.1	23061.2	18763.8	19384.6	16706.3	24628.7	20517.8	19816	19046.4	24266.9	20456.2	19728.8	14703.1	25327.4	24490.2	16754.2
Q7NXX7	11	7	70.1625	N-succinylglutamate 5-semialdehyde dehydrogenase OS=Chromobacterium violaceum (strain ATCC 12472 / DSM 30191 / JCM 1249 / NBRC 12614 / NCIMB 9131 / NCTC 9757) OX=243365 GN=astD PE=3 SV=1	19310.1	15805.3	13230.4	14456.6	20766.5	10696.4	10860.4	9335.16	17384.6	10773.7	13880.8	12443.2	21759.1	10425.5	18990.2	8491.99
Q7NWE2	11	7	73.5823	4-hydroxy-tetrahydrodipicolinate synthase OS=Chromobacterium violaceum (strain ATCC 12472 / DSM 30191 / JCM 1249 / NBRC 12614 / NCIMB 9131 / NCTC 9757) OX=243365 GN=dapA PE=3 SV=1	35280.7	37511.7	32207.1	32111.3	6662.66	10991.2	7229.9	7109.99	28648.8	27116.2	29531.7	26457.8	14138.7	10772.9	9975.12	7454.29
Q7NX01	10	7	63.2814	Sulfate/thiosulfate import ATP-binding protein CysA 1 OS=Chromobacterium violaceum (strain ATCC 12472 / DSM 30191 / JCM 1249 / NBRC 12614 / NCIMB 9131 / NCTC 9757) OX=243365 GN=cysA1 PE=3 SV=1	17069.5	15563.8	13753.3	15174.3	30979.7	9124.48	8384.88	24318	13857.1	12799.4	11859.8	13601.4	30693	15532.7	14819.3	15078.8
Q7M7F1	84	69	477.066	Elongation factor Tu OS=Chromobacterium violaceum (strain ATCC 12472 / DSM 30191 / JCM 1249 / NBRC 12614 / NCIMB 9131 / NCTC 9757) OX=243365 GN=tuf2 PE=3 SV=1	2.69552e+06	2.74842e+06	2.55399e+06	2.48243e+06	2.78166e+06	2.42205e+06	2.23588e+06	2.46239e+06	2.86547e+06	2.63426e+06	2.65745e+06	2.59719e+06	2.91564e+06	2.46458e+06	2.58781e+06	2.4461e+06
Q7NTJ2	7	6	42.4408	Probable enoyl-CoA hydratase OS=Chromobacterium violaceum (strain ATCC 12472 / DSM 30191 / JCM 1249 / NBRC 12614 / NCIMB 9131 / NCTC 9757) OX=243365 GN=CV_3062 PE=3 SV=1	3891.2	3709.29	3347.89	3275.03	4392.2	2263.38	2474.44	3736.4	14534.4	11897.4	11622.4	12549.7	23329.2	10430.4	6269.5	12333.2
Q7NY45	9	6	61.0701	Uncharacterized protein OS=Chromobacterium violaceum (strain ATCC 12472 / DSM 30191 / JCM 1249 / NBRC 12614 / NCIMB 9131 / NCTC 9757) OX=243365 GN=CV_1430 PE=4 SV=1	91216.6	102451	83645.6	81520.2	91293.5	77060.6	78392.6	60817.2	58383	66841.6	63228.6	64405.8	81513.2	46668.1	50221.2	25193.3
Q7NRW6	7	6	47.9727	Uncharacterized protein OS=Chromobacterium violaceum (strain ATCC 12472 / DSM 30191 / JCM 1249 / NBRC 12614 / NCIMB 9131 / NCTC 9757) OX=243365 GN=CV_3662 PE=4 SV=1	23096.5	26990	21055.9	21428.9	22971.3	16765.1	14479	18690.2	32303.1	39305.2	34926.8	32482.9	41555.8	25187.7	24032.6	22205.6
Q7NWP7	11	6	80.8217	O-acetylhomoserine (Thiol)-lyase OS=Chromobacterium violaceum (strain ATCC 12472 / DSM 30191 / JCM 1249 / NBRC 12614 / NCIMB 9131 / NCTC 9757) OX=243365 GN=metY PE=3 SV=1	33892.1	30305.5	32419.4	34006.7	35070.9	26989.2	25423	35389.6	26459.2	28977.9	25047.6	22759.4	34303.6	28043.7	22242.1	25419.2
Q7NTD5	11	6	98.0416	Probable transcriptional regulatory protein CV_3123 OS=Chromobacterium violaceum (strain ATCC 12472 / DSM 30191 / JCM 1249 / NBRC 12614 / NCIMB 9131 / NCTC 9757) OX=243365 GN=CV_3123 PE=3 SV=1	19548.3	19824.8	21927.2	22634.8	22359.6	20273.2	18168.3	19837.5	24500.6	22488.3	28527.9	27679.4	47620.9	28420.6	31045.3	23520.9
Q7NS93	10	6	74.2741	RNA-binding protein Hfq OS=Chromobacterium violaceum (strain ATCC 12472 / DSM 30191 / JCM 1249 / NBRC 12614 / NCIMB 9131 / NCTC 9757) OX=243365 GN=hfq PE=3 SV=1	25224.9	28240.9	20777.6	29445.4	23622.9	32928.6	30103.9	29306.9	22432.7	25515.2	24074.7	26192.6	18187.9	36649.4	26869.6	24596.5
Q7NUS9	12	6	74.9833	Cell invasion protein OS=Chromobacterium violaceum (strain ATCC 12472 / DSM 30191 / JCM 1249 / NBRC 12614 / NCIMB 9131 / NCTC 9757) OX=243365 GN=sipC PE=4 SV=1	5435.8	5164.46	5199.83	5469.52	5328.78	3268.19	2006.7	3397.13	8888.14	6765.66	7737.19	7511.98	5787.48	5485.07	3961.14	4978.22
Q7NWE5	7	6	41.844	Nitrogen regulatory protein P-II-1 OS=Chromobacterium violaceum (strain ATCC 12472 / DSM 30191 / JCM 1249 / NBRC 12614 / NCIMB 9131 / NCTC 9757) OX=243365 GN=glnB PE=3 SV=1	34547.9	45859.7	44789.2	38402.3	39776.2	57883.3	44358.3	41069	46310	47603.8	54130.3	50923.9	48286.1	70561.1	46289.6	50112.9
Q7NRE9	11	6	71.9058	Signal recognition particle protein OS=Chromobacterium violaceum (strain ATCC 12472 / DSM 30191 / JCM 1249 / NBRC 12614 / NCIMB 9131 / NCTC 9757) OX=243365 GN=ffh PE=3 SV=1	22903.3	22953.3	23169.3	19208.7	23398.1	25347.5	20445.5	19388.3	19712.5	20885.3	26072.5	26939.9	19899.5	27307.5	20292.3	23722.6
Q7P1N9	11	6	101.565	RNA polymerase-binding transcription factor DksA OS=Chromobacterium violaceum (strain ATCC 12472 / DSM 30191 / JCM 1249 / NBRC 12614 / NCIMB 9131 / NCTC 9757) OX=243365 GN=dksA PE=3 SV=1	49440.1	54049.8	49667.1	44896.8	39905.6	24851.3	24261.6	19329.7	61070.7	73078.7	70357.7	64262.8	50006.5	38939.6	43958.4	40136.5
Q7NV49	9	6	70.4835	Nucleoside diphosphate kinase regulator OS=Chromobacterium violaceum (strain ATCC 12472 / DSM 30191 / JCM 1249 / NBRC 12614 / NCIMB 9131 / NCTC 9757) OX=243365 GN=rnk PE=4 SV=1	84742.4	94788.1	71647.8	90384.3	68055.4	64390.1	59034.3	70746.8	91034.5	96263.5	92300.8	88079.5	74351.4	70672.3	86963.6	69847.2
Q7P1R5	8	6	56.7946	Probable transcriptional regulator OS=Chromobacterium violaceum (strain ATCC 12472 / DSM 30191 / JCM 1249 / NBRC 12614 / NCIMB 9131 / NCTC 9757) OX=243365 GN=CV_0148 PE=4 SV=1	14052.9	10444.3	9217.3	11741	12395.1	13837.7	11370.6	12520.5	21321.7	13604	9961.07	11843	25324.3	20285.8	20667.5	12039.9
Q7NQG5	6	6	31.5667	30S ribosomal protein S14 OS=Chromobacterium violaceum (strain ATCC 12472 / DSM 30191 / JCM 1249 / NBRC 12614 / NCIMB 9131 / NCTC 9757) OX=243365 GN=rpsN PE=3 SV=1	139123	119759	98481.8	91520	128705	98147.1	95142.1	89968	112378	114782	111109	118315	80330	90680.1	103813	93029.8
Q7NQU0	6	6	29.9532	Probable L-asparaginase OS=Chromobacterium violaceum (strain ATCC 12472 / DSM 30191 / JCM 1249 / NBRC 12614 / NCIMB 9131 / NCTC 9757) OX=243365 GN=CV_4047 PE=4 SV=1	2116.22	1709.82	1383.12	1904.39	1945.88	1107.71	2073.58	1305.69	1892.38	2659.36	2012.54	2238.85	5441.38	1347.07	1774.1	2376.5
Q7NTH0	14	6	110.323	Arginine/ornithine transport system substrate-binding protein (ABC superfamily) OS=Chromobacterium violaceum (strain ATCC 12472 / DSM 30191 / JCM 1249 / NBRC 12614 / NCIMB 9131 / NCTC 9757) OX=243365 GN=aotJ PE=3 SV=1	93140.1	108950	92300.1	98193.6	80567.5	78069.1	70214.5	77493.7	133507	126029	110973	112815	95277.4	93303.4	92006.6	74426.1
Q7NSK8	10	6	54.4745	Malonyl CoA-acyl carrier protein transacylase OS=Chromobacterium violaceum (strain ATCC 12472 / DSM 30191 / JCM 1249 / NBRC 12614 / NCIMB 9131 / NCTC 9757) OX=243365 GN=fabD PE=3 SV=1	8713.87	9044.58	9653.66	8442.3	8414.47	7667.88	7335.23	6888.71	8456.61	9938.37	9841.82	10303.7	10324.9	8377.36	9718.14	7171.71
Q7NT32	11	6	91.0124	10 kDa chaperonin OS=Chromobacterium violaceum (strain ATCC 12472 / DSM 30191 / JCM 1249 / NBRC 12614 / NCIMB 9131 / NCTC 9757) OX=243365 GN=GroES PE=3 SV=1	84183.5	89655.1	76742.3	76677.7	85994.9	81654.9	67817.9	81144.9	82887.6	80648	70819	83690.7	81169.9	85573.1	84978.9	71059.3
Q7NZH6	12	6	78.9344	NADH-quinone oxidoreductase subunit F OS=Chromobacterium violaceum (strain ATCC 12472 / DSM 30191 / JCM 1249 / NBRC 12614 / NCIMB 9131 / NCTC 9757) OX=243365 GN=nuoF PE=3 SV=1	21424.1	21961	20390.2	21336.8	17624.7	13214.6	10070.3	16886.5	19136.5	19295	19852	20864.2	18454.1	15811.3	12390.9	17077.6
Q7NTL2	8	6	57.9459	Orotidine 5'-phosphate decarboxylase OS=Chromobacterium violaceum (strain ATCC 12472 / DSM 30191 / JCM 1249 / NBRC 12614 / NCIMB 9131 / NCTC 9757) OX=243365 GN=pyrF PE=3 SV=1	16792.1	14285.4	14160.3	15910.8	15815.1	13594.8	13452.5	14835	16241.9	14094.1	14874.9	14163.2	14462	14432	10932.4	13420.5
Q7NZ54	8	6	49.2548	Succinate dehydrogenase iron-sulfur subunit OS=Chromobacterium violaceum (strain ATCC 12472 / DSM 30191 / JCM 1249 / NBRC 12614 / NCIMB 9131 / NCTC 9757) OX=243365 GN=sdhB PE=3 SV=1	22742.4	25855.3	24497.4	27623.2	23352	21149.2	19240.3	22654.9	22696.3	20185.5	23932.6	21402.6	24349.4	17541.9	24430.8	16303.4
Q7NZ36	10	6	60.8042	Probable glutathione S-transferase OS=Chromobacterium violaceum (strain ATCC 12472 / DSM 30191 / JCM 1249 / NBRC 12614 / NCIMB 9131 / NCTC 9757) OX=243365 GN=CV_1086 PE=4 SV=1	9134.65	12569	10914.4	10870.6	6444.63	6581.01	6613.05	9281.65	12100.1	11621.8	13029.6	12051.1	8996.43	6950.57	9180.69	6825.51
Q7NQC8	13	6	72.872	Glutamate 5-kinase OS=Chromobacterium violaceum (strain ATCC 12472 / DSM 30191 / JCM 1249 / NBRC 12614 / NCIMB 9131 / NCTC 9757) OX=243365 GN=proB PE=3 SV=1	25725.1	31141	31822.8	32845.1	25593.9	29410.6	39856.7	33894.9	28623.3	33380.3	35529.4	29490.9	26184.7	43207.1	60914	28062.8
Q7P112	11	6	61.8941	ATP-dependent protease ATPase subunit HslU OS=Chromobacterium violaceum (strain ATCC 12472 / DSM 30191 / JCM 1249 / NBRC 12614 / NCIMB 9131 / NCTC 9757) OX=243365 GN=hslU PE=3 SV=1	20227.2	25243.2	24271.7	26167.3	23379.1	20556.3	14712.9	17801.1	19309.8	22812.7	25014.8	25311.5	19706.4	19235.4	18019.7	20360.2
Q7NS48	6	6	25.4353	Uncharacterized protein OS=Chromobacterium violaceum (strain ATCC 12472 / DSM 30191 / JCM 1249 / NBRC 12614 / NCIMB 9131 / NCTC 9757) OX=243365 GN=CV_3579 PE=4 SV=1	21228.8	19275.1	17339.4	18182	16580.9	10882.9	15078	17029.4	24867.8	17603	15531.7	14506.5	5646.75	13852.1	9687.76	10493.4
Q7P0N9	9	6	68.0356	Acetyltransferase component of pyruvate dehydrogenase complex OS=Chromobacterium violaceum (strain ATCC 12472 / DSM 30191 / JCM 1249 / NBRC 12614 / NCIMB 9131 / NCTC 9757) OX=243365 GN=aceF PE=3 SV=1	33072.5	36250.3	38729.5	37315	30391.8	24867.5	30068.2	28513	36344	28558.6	33449	34856.9	21501.8	26865.7	24119.9	28800.2
Q7NTJ0	7	6	51.9379	High-affinity zinc transport system substrate-binding protein OS=Chromobacterium violaceum (strain ATCC 12472 / DSM 30191 / JCM 1249 / NBRC 12614 / NCIMB 9131 / NCTC 9757) OX=243365 GN=znuA PE=3 SV=1	21377.8	10798.3	22576.2	33124.6	47227.4	22080.6	32629.9	33396.8	24007.2	10670.8	20593	20644.3	51656	24978.8	32082.7	22549.4
Q7NXX9	9	6	62.6413	Arginine N-succinyltransferase OS=Chromobacterium violaceum (strain ATCC 12472 / DSM 30191 / JCM 1249 / NBRC 12614 / NCIMB 9131 / NCTC 9757) OX=243365 GN=aruF PE=4 SV=1	31752.5	41815.9	43057.3	35350.6	32187.7	43689.7	38673.4	31060.4	35719.2	43028.1	47162.7	40984.9	27317.6	44600.9	38014.2	38573.7
Q7NVY3	8	6	62.9661	3-hydroxyacyl-[acyl-carrier-protein] dehydratase FabZ OS=Chromobacterium violaceum (strain ATCC 12472 / DSM 30191 / JCM 1249 / NBRC 12614 / NCIMB 9131 / NCTC 9757) OX=243365 GN=fabZ PE=3 SV=1	35981.3	31503.2	25528.8	32192.5	35296.4	31186.4	29673	23165.6	30480.9	22060.7	25760.1	26925.3	62628.2	29680.3	30413.3	21553.1
Q7NS13	8	6	38.679	Uncharacterized protein OS=Chromobacterium violaceum (strain ATCC 12472 / DSM 30191 / JCM 1249 / NBRC 12614 / NCIMB 9131 / NCTC 9757) OX=243365 GN=CV_3614 PE=3 SV=1	3669.25	3840.09	2990.6	3194.23	3185.02	4024.71	2215.76	2326.7	4977.28	3390.52	3579.96	3147.48	2685.05	3663.07	3882.1	3001.31
Q7NTE1	14	6	106.652	Probable acyl-CoA-binding protein OS=Chromobacterium violaceum (strain ATCC 12472 / DSM 30191 / JCM 1249 / NBRC 12614 / NCIMB 9131 / NCTC 9757) OX=243365 GN=CV_3117 PE=4 SV=1	5963.58	6570.78	7409.27	6554.02	5840.4	8649.06	8027.11	7128	6249.29	6461.13	6760.7	6862.77	28035.9	8242.74	8069.75	6511.76
Q7NZ28	8	6	45.8012	Cysteine desulfurase IscS OS=Chromobacterium violaceum (strain ATCC 12472 / DSM 30191 / JCM 1249 / NBRC 12614 / NCIMB 9131 / NCTC 9757) OX=243365 GN=nifS PE=3 SV=1	26570	27143.9	23613.7	24124.4	29930.4	26254.1	18295.1	21491.1	28225.8	24055.7	25523	21905.1	112818	26756.1	16869	25569
Q7P1Q1	7	6	54.2258	N5-carboxyaminoimidazole ribonucleotide synthase OS=Chromobacterium violaceum (strain ATCC 12472 / DSM 30191 / JCM 1249 / NBRC 12614 / NCIMB 9131 / NCTC 9757) OX=243365 GN=purK PE=3 SV=1	14702.3	14677.7	16165.7	16211.7	15010.9	12942.5	8723.61	13344.4	16268.1	16262.7	15731.8	16269.8	17565.7	10295.5	8764.58	13359.1
Q7NQG2	13	6	88.8968	50S ribosomal protein L14 OS=Chromobacterium violaceum (strain ATCC 12472 / DSM 30191 / JCM 1249 / NBRC 12614 / NCIMB 9131 / NCTC 9757) OX=243365 GN=rplN PE=3 SV=1	37932.3	48363.5	46861.4	33827.8	34419.7	43633.6	36892.4	35174.3	44015.4	44279.9	45543.5	43181.6	31168.1	37710.6	39589	36727.6
Q7P1P0	11	6	75.373	Phospho-2-dehydro-3-deoxyheptonate aldolase OS=Chromobacterium violaceum (strain ATCC 12472 / DSM 30191 / JCM 1249 / NBRC 12614 / NCIMB 9131 / NCTC 9757) OX=243365 GN=aroG PE=3 SV=1	48412	44877	61157.8	58132.9	33274.6	23772.2	45430	26385.6	73320.9	31102.6	51778.4	41489.8	37507.3	23027.1	40074.7	27817.9
Q7P0E6	6	6	54.0497	Phosphoribosyl-ATP pyrophosphatase OS=Chromobacterium violaceum (strain ATCC 12472 / DSM 30191 / JCM 1249 / NBRC 12614 / NCIMB 9131 / NCTC 9757) OX=243365 GN=hisE PE=1 SV=1	29677.8	34315.6	30257.9	30329.7	29275.5	33376.2	28905.5	28876.4	24760.8	32731.7	31773.2	34273.3	22402.4	29348	30086.1	27421.6
Q7NUA7	9	6	55.0418	Probable peptidase, M24 family protein OS=Chromobacterium violaceum (strain ATCC 12472 / DSM 30191 / JCM 1249 / NBRC 12614 / NCIMB 9131 / NCTC 9757) OX=243365 GN=CV_2796 PE=4 SV=1	10319.6	10296.4	12656	18675.4	6997.28	3025	3547.19	4383.16	16709.3	16259.3	18990.8	17121.6	11481.7	4325.52	3584.62	3897.97
Q7NQT4	10	6	67.5355	Probable amino acid ABC transporter, periplasmic-binding protein OS=Chromobacterium violaceum (strain ATCC 12472 / DSM 30191 / JCM 1249 / NBRC 12614 / NCIMB 9131 / NCTC 9757) OX=243365 GN=CV_4053 PE=4 SV=1	14019.1	15165.4	12750.6	12269	12771.1	11880.8	11211.7	14022.3	18448.2	15985.4	16287.3	15205.9	9396.21	13509.5	9273.92	17648.6
Q7NWP4	8	6	45.3745	Glutamate--tRNA ligase OS=Chromobacterium violaceum (strain ATCC 12472 / DSM 30191 / JCM 1249 / NBRC 12614 / NCIMB 9131 / NCTC 9757) OX=243365 GN=gltX PE=3 SV=1	5657.58	7575.1	7412.42	9368.33	7154.33	5758.78	6691.59	6853.74	6139.35	4281.62	7894.39	6586.57	7928.2	6192.74	6604.6	7680.89
Q7NVD3	9	6	52.3979	GTP-binding protein TypA OS=Chromobacterium violaceum (strain ATCC 12472 / DSM 30191 / JCM 1249 / NBRC 12614 / NCIMB 9131 / NCTC 9757) OX=243365 GN=typA PE=4 SV=1	8470.61	7225.66	8669.01	8610.77	7861.92	8278.81	8530.62	7837.94	6200.4	6778.92	7086.31	9328.53	6463.3	7630.36	10547.4	9368.34
Q7NWZ7	8	6	46.2764	Sulfate transport system sulfate-binding protein OS=Chromobacterium violaceum (strain ATCC 12472 / DSM 30191 / JCM 1249 / NBRC 12614 / NCIMB 9131 / NCTC 9757) OX=243365 GN=sbp PE=4 SV=1	20805.8	21665.4	15650.5	22120.5	8933.38	19956	9615.03	20008	21104.3	18511.8	16678.5	15399.5	15522.9	19425.6	12182.6	15870
Q7NQL9	11	6	93.5805	Spore coat polysaccharide biosynthesis protein C OS=Chromobacterium violaceum (strain ATCC 12472 / DSM 30191 / JCM 1249 / NBRC 12614 / NCIMB 9131 / NCTC 9757) OX=243365 GN=spsC PE=3 SV=1	43494.7	30864	25690.7	28658.5	33965.9	19689.5	22334.9	21839.2	40296.9	25394.6	23474.6	27539.9	36364.1	22967	24077.5	23823.9
Q7NRT3	7	6	62.2605	50S ribosomal protein L13 OS=Chromobacterium violaceum (strain ATCC 12472 / DSM 30191 / JCM 1249 / NBRC 12614 / NCIMB 9131 / NCTC 9757) OX=243365 GN=rplM PE=3 SV=1	62102.3	69815.6	61162.7	58846.8	53500.2	49730.6	46742.5	48351.1	60821	63276.1	58782	59356.2	61905.6	43922.2	56253.5	45436.1
Q7NT31	99	55	707.599	60 kDa chaperonin 1 OS=Chromobacterium violaceum (strain ATCC 12472 / DSM 30191 / JCM 1249 / NBRC 12614 / NCIMB 9131 / NCTC 9757) OX=243365 GN=groL1 PE=3 SV=1	1.10928e+06	1.31519e+06	1.07064e+06	1.20462e+06	982596	1.01525e+06	812998	1.00395e+06	1.1539e+06	1.18384e+06	1.1015e+06	1.03556e+06	1.1623e+06	981830	930420	727670
Q7NXI3	72	50	516.377	Chaperone protein DnaK OS=Chromobacterium violaceum (strain ATCC 12472 / DSM 30191 / JCM 1249 / NBRC 12614 / NCIMB 9131 / NCTC 9757) OX=243365 GN=dnaK PE=3 SV=1	733719	722188	706495	751820	770646	684859	639375	690323	678582	610032	640031	619411	632217	625632	610929	552365
Q9S3U8	9	5	55.2979	Protodeoxyviolaceinate monooxygenase OS=Chromobacterium violaceum (strain ATCC 12472 / DSM 30191 / JCM 1249 / NBRC 12614 / NCIMB 9131 / NCTC 9757) OX=243365 GN=vioD PE=1 SV=2	40526.3	43802	48652.7	39811.5	43941.7	45829.5	42454.9	36366	18954.3	18990.9	19158.5	20582.6	21511.1	20943.3	18613.2	18498.4
Q7NVG0	7	5	64.6638	Uncharacterized protein OS=Chromobacterium violaceum (strain ATCC 12472 / DSM 30191 / JCM 1249 / NBRC 12614 / NCIMB 9131 / NCTC 9757) OX=243365 GN=CV_2383 PE=4 SV=1	63092.8	50952.8	43899.5	56734.5	45314.5	21674.1	24284.4	39642.4	25873.3	21372.3	20232.2	22279.8	16878.8	10895.1	11212.2	14188.6
Q7P0M6	9	5	73.8977	Uncharacterized protein OS=Chromobacterium violaceum (strain ATCC 12472 / DSM 30191 / JCM 1249 / NBRC 12614 / NCIMB 9131 / NCTC 9757) OX=243365 GN=CV_0540 PE=4 SV=1	60656	59315.8	38708.7	63502.1	46586.4	26561	24707.5	45439.6	34249.2	27118.8	21773.4	19601	28818.7	13980.8	13968.1	14715
Q7NSM7	8	5	48.8409	Probable cystathionine gamma-lyase OS=Chromobacterium violaceum (strain ATCC 12472 / DSM 30191 / JCM 1249 / NBRC 12614 / NCIMB 9131 / NCTC 9757) OX=243365 GN=CV_3394 PE=3 SV=1	21656.9	20388.3	19180.8	21875.4	18516	11356.4	11403.3	11445	15255.1	11698.9	14083.1	13096.6	12602.7	10407.6	12432.3	7088.31
Q7NRL5	7	5	32.9791	30S ribosomal protein S21 OS=Chromobacterium violaceum (strain ATCC 12472 / DSM 30191 / JCM 1249 / NBRC 12614 / NCIMB 9131 / NCTC 9757) OX=243365 GN=rpsU PE=3 SV=1	33492.2	18017.7	19171.8	19046.1	29305.1	25443.1	22599.8	19075.2	16003.2	21000.3	17362.5	19645.1	24039	24878.4	16198.8	18627.9
Q7NRB4	6	5	32.071	Probable DNA-binding protein hu-beta OS=Chromobacterium violaceum (strain ATCC 12472 / DSM 30191 / JCM 1249 / NBRC 12614 / NCIMB 9131 / NCTC 9757) OX=243365 GN=CV_3869 PE=3 SV=1	82362	95428.9	85360	77993.3	98665	97700.8	90077	81567.2	117973	105089	114025	99736.8	103648	117361	119148	91990.4
Q7NRG2	8	5	41.1924	Probable maoC-like dehydratase OS=Chromobacterium violaceum (strain ATCC 12472 / DSM 30191 / JCM 1249 / NBRC 12614 / NCIMB 9131 / NCTC 9757) OX=243365 GN=CV_3819 PE=4 SV=1	18054.1	18460.6	14338	17112.6	14091	13015.7	12402.3	12985.7	12032.4	14332.6	14459.1	13817.9	10389.8	13205.4	13313	10326.2
Q7NRI0	8	5	60.9628	Transcription elongation factor GreA OS=Chromobacterium violaceum (strain ATCC 12472 / DSM 30191 / JCM 1249 / NBRC 12614 / NCIMB 9131 / NCTC 9757) OX=243365 GN=greA PE=3 SV=1	58231.4	63545.6	52552.2	51452.1	53822.2	49012.7	47409.8	48114.7	62191.7	69954.8	66201.7	66021.4	64565	59803.5	62833.2	53737.3
Q7NTW9	8	5	57.5686	Peptidylprolyl isomerase OS=Chromobacterium violaceum (strain ATCC 12472 / DSM 30191 / JCM 1249 / NBRC 12614 / NCIMB 9131 / NCTC 9757) OX=243365 GN=CV_2934 PE=4 SV=1	20102.8	23884.7	20192.4	21879.5	19072.3	19120.8	16720.4	17960.9	29926.3	23991.4	27189.8	24380.3	24853.1	24460.8	24214.1	17492.6
Q7NQG1	9	5	57.9584	30S ribosomal protein S17 OS=Chromobacterium violaceum (strain ATCC 12472 / DSM 30191 / JCM 1249 / NBRC 12614 / NCIMB 9131 / NCTC 9757) OX=243365 GN=rpsQ PE=3 SV=1	61095	67263	61153.1	58778	73260.1	76156.9	55533.4	74138.6	60886.8	70162.5	60988.7	74100.5	54937.4	76191.9	52079.2	61508.6
Q7NWL9	8	5	43.9262	Uncharacterized protein OS=Chromobacterium violaceum (strain ATCC 12472 / DSM 30191 / JCM 1249 / NBRC 12614 / NCIMB 9131 / NCTC 9757) OX=243365 GN=CV_1964 PE=4 SV=1	11772.7	13364.3	11373.4	13862.5	10451.3	11209	10879.1	12743.9	11882	14882.3	13173.7	11976.6	11344.3	13561	13703.4	10986.6
Q7P0J0	6	5	50.0882	Probable transcriptional regulator, MarR family OS=Chromobacterium violaceum (strain ATCC 12472 / DSM 30191 / JCM 1249 / NBRC 12614 / NCIMB 9131 / NCTC 9757) OX=243365 GN=CV_0577 PE=4 SV=1	9602.16	9828.2	8781.64	9830.57	5461.56	5761.44	5569.96	6922.73	11433.6	13142.6	11923.5	12845.6	8346.5	7191	8427.72	7768.29
Q7NYG5	6	5	38.6225	Probable N-acetylmuramoyl-L-alanine amidase OS=Chromobacterium violaceum (strain ATCC 12472 / DSM 30191 / JCM 1249 / NBRC 12614 / NCIMB 9131 / NCTC 9757) OX=243365 GN=CV_1309 PE=4 SV=1	5489.74	5705.6	5969.53	5620.92	4967.78	5881.07	3738.55	4587.36	4709.89	6554.3	6801.35	6742.81	8122.28	6551.12	3467.3	7086.1
Q7NXL1	7	5	45.0874	Uncharacterized protein OS=Chromobacterium violaceum (strain ATCC 12472 / DSM 30191 / JCM 1249 / NBRC 12614 / NCIMB 9131 / NCTC 9757) OX=243365 GN=CV_1615 PE=4 SV=1	13196.6	9936.78	9983.85	11104.9	12627.8	11277.6	10287.5	9349.77	11004.9	10238.1	10755	9672.51	9899.86	12996.3	11916.3	8211.01
Q7NW40	5	5	34.7657	Probable transcriptional regulator OS=Chromobacterium violaceum (strain ATCC 12472 / DSM 30191 / JCM 1249 / NBRC 12614 / NCIMB 9131 / NCTC 9757) OX=243365 GN=CV_2150 PE=4 SV=1	77833	89671	73878.1	74187.8	74458.3	68663.5	61988.4	66705.7	88438.7	87822.5	84626.7	84236.9	108533	73593	82429	63551.8
Q7NSJ8	8	5	43.2635	Probable binding protein component of ABC dipeptide transporter OS=Chromobacterium violaceum (strain ATCC 12472 / DSM 30191 / JCM 1249 / NBRC 12614 / NCIMB 9131 / NCTC 9757) OX=243365 GN=CV_3426 PE=4 SV=1	20075.2	19013.2	15819	21153.1	17909.2	12349.4	18233	15664.4	14286.9	12186.4	14222.2	14984.4	13302	15466.1	12784.7	13152.1
Q7NQA1	8	5	75.0327	Probable amidase from nicotinamidase family OS=Chromobacterium violaceum (strain ATCC 12472 / DSM 30191 / JCM 1249 / NBRC 12614 / NCIMB 9131 / NCTC 9757) OX=243365 GN=CV_4239 PE=4 SV=1	45934.7	47669.4	39871.2	41852.5	39109.4	38570.8	37512.9	34473.2	40190	39043.3	38493.4	37287.4	30638.1	35784.4	35329.2	31625.8
Q7NXX8	9	5	47.8331	Arginine N-succinyltransferase OS=Chromobacterium violaceum (strain ATCC 12472 / DSM 30191 / JCM 1249 / NBRC 12614 / NCIMB 9131 / NCTC 9757) OX=243365 GN=astA PE=4 SV=1	38209.6	47290.5	44105.8	44289.5	33336	33241.9	31598.2	27486.9	50719.3	46132.1	41495.2	50066.5	32300.5	52516.5	37960.7	30891.3
Q7NW93	8	5	55.5138	Probable nitrilase OS=Chromobacterium violaceum (strain ATCC 12472 / DSM 30191 / JCM 1249 / NBRC 12614 / NCIMB 9131 / NCTC 9757) OX=243365 GN=CV_2097 PE=4 SV=1	14239.8	11155.6	9370.96	9825.29	11617.4	7342.9	4458.7	11321.3	12187	14807.3	10748.8	10987.6	14539.1	12150.7	6212.25	9030.96
Q7P0S6	7	5	45.0951	Agmatinase OS=Chromobacterium violaceum (strain ATCC 12472 / DSM 30191 / JCM 1249 / NBRC 12614 / NCIMB 9131 / NCTC 9757) OX=243365 GN=speB PE=3 SV=1	28508.9	22766.3	21404.7	24428.6	20110.8	16158.1	19927.7	20385.7	23747.2	22805.6	19771.1	18365.9	16617.8	18102.6	18886.8	15662.9
Q7NS49	7	5	58.6781	4-hydroxy-tetrahydrodipicolinate synthase OS=Chromobacterium violaceum (strain ATCC 12472 / DSM 30191 / JCM 1249 / NBRC 12614 / NCIMB 9131 / NCTC 9757) OX=243365 GN=dapA PE=3 SV=1	26454.4	25674.9	22876.4	31960.3	24158.6	26426.3	27243.3	30675.2	28792.4	21136.4	25724.9	23737.6	19368.7	26443.5	24734	26390
Q7NXX6	10	5	56.6639	N-succinylarginine dihydrolase OS=Chromobacterium violaceum (strain ATCC 12472 / DSM 30191 / JCM 1249 / NBRC 12614 / NCIMB 9131 / NCTC 9757) OX=243365 GN=astB PE=3 SV=1	13576.4	12460.7	11874.9	12914.4	13718.1	15778.5	11152.8	13167.9	11087.6	9800.52	11456.4	10562.5	19490.7	13140.8	10112	14627.1
Q7P1Z5	8	5	44.5792	Glutamate-1-semialdehyde 2,1-aminomutase OS=Chromobacterium violaceum (strain ATCC 12472 / DSM 30191 / JCM 1249 / NBRC 12614 / NCIMB 9131 / NCTC 9757) OX=243365 GN=hemL PE=3 SV=1	7451.42	8144.01	7956.04	7679.26	7713.14	7295.25	7901.05	9173.55	8172.03	7315.35	6941.97	7141.31	7742.32	7193.85	8047.06	5708.26
Q7P0M0	12	5	74.983	Phosphoribosylamine--glycine ligase OS=Chromobacterium violaceum (strain ATCC 12472 / DSM 30191 / JCM 1249 / NBRC 12614 / NCIMB 9131 / NCTC 9757) OX=243365 GN=purD PE=3 SV=1	17482.1	16973	16263.4	16736.7	15210.2	10564.4	10159.2	11008.9	14773.2	14120.2	14749.8	12411.8	10383	9316.81	9774.95	7290.99
Q7NR63	12	5	95.1487	Acetylglutamate kinase OS=Chromobacterium violaceum (strain ATCC 12472 / DSM 30191 / JCM 1249 / NBRC 12614 / NCIMB 9131 / NCTC 9757) OX=243365 GN=argB PE=3 SV=1	17800.1	20128.5	18492.3	17859.7	17970.4	18983.6	17342.3	17765.2	23101.9	18088.3	18176.6	20418.2	23275.5	17615.2	19870.7	14341.9
Q7P221	6	5	60.0431	Iron-sulfur cluster assembly protein CyaY OS=Chromobacterium violaceum (strain ATCC 12472 / DSM 30191 / JCM 1249 / NBRC 12614 / NCIMB 9131 / NCTC 9757) OX=243365 GN=cyaY PE=3 SV=1	28883.1	34017	37702.3	28569.1	29893.8	36452.3	20986.9	14086.2	24877.2	36671.3	45492.9	36795.7	14889.1	54689.7	41329.2	36847
Q7P029	9	5	55.789	S-(hydroxymethyl)glutathione dehydrogenase OS=Chromobacterium violaceum (strain ATCC 12472 / DSM 30191 / JCM 1249 / NBRC 12614 / NCIMB 9131 / NCTC 9757) OX=243365 GN=adhC PE=3 SV=1	75808.3	62607.1	37821.4	56478.1	55657.7	18331.2	18821.2	31183.4	69186.2	52321.9	34479.7	39920.8	44577.5	17440.8	10613	19315.3
Q7NWG8	9	5	58.2461	Probable transcriptional regulator OS=Chromobacterium violaceum (strain ATCC 12472 / DSM 30191 / JCM 1249 / NBRC 12614 / NCIMB 9131 / NCTC 9757) OX=243365 GN=CV_2021 PE=4 SV=1	12979.5	11355.1	9674.75	8491.56	30502.5	13032.7	6589.34	9542.64	13948.3	13941.1	11892.7	10824.2	23974.1	10724.8	12897.7	9184.61
Q7P0N6	7	5	59.9599	Probable NADPH:quinone oxidoreductase OS=Chromobacterium violaceum (strain ATCC 12472 / DSM 30191 / JCM 1249 / NBRC 12614 / NCIMB 9131 / NCTC 9757) OX=243365 GN=CV_0530 PE=4 SV=1	49942.8	57255	48082	45812.4	38757.7	44296.9	42939.5	35169.2	45971.2	61406.5	59682	50873.8	83640	45948.2	50601.1	34416.5
Q7NTL3	8	5	49.5998	UDP-glucose 6-dehydrogenase OS=Chromobacterium violaceum (strain ATCC 12472 / DSM 30191 / JCM 1249 / NBRC 12614 / NCIMB 9131 / NCTC 9757) OX=243365 GN=ugd PE=3 SV=1	16034.5	14838.5	10803.4	28256.3	12251.7	9039.25	11292.6	20258.8	14465	10331.1	11522.3	12973.8	16675.3	11409.6	10724.9	8957.8
Q7NW15	8	5	49.4494	Anthranilate synthase (Component II) OS=Chromobacterium violaceum (strain ATCC 12472 / DSM 30191 / JCM 1249 / NBRC 12614 / NCIMB 9131 / NCTC 9757) OX=243365 GN=pabA PE=4 SV=1	11598.3	12527.8	15129.6	14439.7	11001.1	11695.8	11977.9	6718.66	12161.3	9755.33	16454.1	17536.1	10371	14614.8	13218.7	11129.7
Q7NQF4	7	5	53.3745	50S ribosomal protein L23 OS=Chromobacterium violaceum (strain ATCC 12472 / DSM 30191 / JCM 1249 / NBRC 12614 / NCIMB 9131 / NCTC 9757) OX=243365 GN=rplW PE=3 SV=1	15773.7	17206.8	15347.2	13543.3	17420.9	16436.1	11568.2	11712.9	11914.4	17366.7	16922.6	17895.2	16387	20522.7	14461.1	11701.3
Q7NZH5	6	5	31.2459	NADH-quinone oxidoreductase OS=Chromobacterium violaceum (strain ATCC 12472 / DSM 30191 / JCM 1249 / NBRC 12614 / NCIMB 9131 / NCTC 9757) OX=243365 GN=nuoG PE=3 SV=1	4715.29	3567.83	2668.64	2497.29	3751.73	1614.65	1025.92	1741.24	2441.9	3252.52	3360.47	4515.66	2286.77	876.576	436.946	359.394
Q7NVH5	8	5	35.1264	Oligoribonuclease OS=Chromobacterium violaceum (strain ATCC 12472 / DSM 30191 / JCM 1249 / NBRC 12614 / NCIMB 9131 / NCTC 9757) OX=243365 GN=orn PE=3 SV=1	25265.8	27894.3	24592.7	23355.6	23910.2	21030.4	23178.4	16204.6	28976.6	33087	25380.5	32267.7	25268.5	23386	16991.6	32649.1
Q7NWT8	9	5	51.2365	Probable outer membrane protein OS=Chromobacterium violaceum (strain ATCC 12472 / DSM 30191 / JCM 1249 / NBRC 12614 / NCIMB 9131 / NCTC 9757) OX=243365 GN=CV_1891 PE=3 SV=1	13070.2	4834.17	3793.15	5356.64	11813.8	4039.38	3313.82	5525.48	4003.08	5353.81	3910.89	4405.56	6220.13	4117.74	3651.99	6261.15
Q7MBE0	13	5	79.3237	3-oxoacyl-(Acyl-carrier-protein) reductase OS=Chromobacterium violaceum (strain ATCC 12472 / DSM 30191 / JCM 1249 / NBRC 12614 / NCIMB 9131 / NCTC 9757) OX=243365 GN=fabG1 PE=4 SV=1	33312.3	38372.8	34694.2	33008.4	30790.4	44772.8	29138.1	28301.1	32792.8	40243.2	40064.8	41457.6	28876.1	39949.8	35417.9	32494.5
Q7NYV8	9	5	46.1225	Glutathione S-transferase family protein OS=Chromobacterium violaceum (strain ATCC 12472 / DSM 30191 / JCM 1249 / NBRC 12614 / NCIMB 9131 / NCTC 9757) OX=243365 GN=gst1 PE=4 SV=1	33896.6	31553.1	26425.9	32512.7	30718.9	17398	21638.2	19285.4	29400.1	29447.9	36449.4	35338.1	34788.4	23054.9	29835.5	21421
Q7NWQ8	9	5	58.6036	Probable transcriptional regulator, GntR family OS=Chromobacterium violaceum (strain ATCC 12472 / DSM 30191 / JCM 1249 / NBRC 12614 / NCIMB 9131 / NCTC 9757) OX=243365 GN=CV_1922 PE=4 SV=1	19024.9	19027.7	17700	19869.3	14126.5	13134	10681.9	14367.1	23824.9	19460.5	19838.3	20894.6	15108.9	10559.4	14674	11396.9
Q7NS51	8	5	52.613	Transcriptional regulator CysB OS=Chromobacterium violaceum (strain ATCC 12472 / DSM 30191 / JCM 1249 / NBRC 12614 / NCIMB 9131 / NCTC 9757) OX=243365 GN=cysB1 PE=3 SV=1	14139	15234.6	14090.2	14970.7	13753.3	12017	10317.3	12937.5	18604.7	15784	13662.9	13897.5	10828.3	12117.8	13712.7	15029.4
Q7NRD9	9	5	82.6866	Probable two-component response regulator OS=Chromobacterium violaceum (strain ATCC 12472 / DSM 30191 / JCM 1249 / NBRC 12614 / NCIMB 9131 / NCTC 9757) OX=243365 GN=CV_3843 PE=4 SV=1	53171	39787.8	24379.1	44356	43611.1	35400.2	25072.7	32916.6	70119.3	47418.2	42044.2	45655.7	40279.8	22248.5	23011	36747.7
Q7NTK7	8	5	45.8587	Cytidylate kinase OS=Chromobacterium violaceum (strain ATCC 12472 / DSM 30191 / JCM 1249 / NBRC 12614 / NCIMB 9131 / NCTC 9757) OX=243365 GN=cmk PE=3 SV=1	12712.1	15237.8	12140.6	13114.6	15423.5	21205.4	16264.8	13985.1	5546.45	13934.1	14175.8	16047.7	20850.2	21570.8	26051.5	19260
Q7NSK9	10	5	45.0538	Acyl carrier protein OS=Chromobacterium violaceum (strain ATCC 12472 / DSM 30191 / JCM 1249 / NBRC 12614 / NCIMB 9131 / NCTC 9757) OX=243365 GN=acpP PE=3 SV=1	41157.7	42480.7	34883.1	36215.8	30977.5	14895.2	16208.1	29115.8	51885.6	36430.3	36011.2	34729.1	35933.2	12815.9	13829.9	27854.2
Q7NX34	7	5	43.0807	4-hydroxy-tetrahydrodipicolinate reductase OS=Chromobacterium violaceum (strain ATCC 12472 / DSM 30191 / JCM 1249 / NBRC 12614 / NCIMB 9131 / NCTC 9757) OX=243365 GN=dapB PE=3 SV=1	10691.6	12148.2	12053.2	11921.6	11929.3	9174.68	6734.45	9186.82	11375.4	11530.8	14048.4	11882.2	11493.2	9397.09	10290.5	8628.99
Q7NSP5	10	5	65.0434	Probable septum site-determining protein MinC OS=Chromobacterium violaceum (strain ATCC 12472 / DSM 30191 / JCM 1249 / NBRC 12614 / NCIMB 9131 / NCTC 9757) OX=243365 GN=minC PE=3 SV=1	13586.1	15217.3	13418.4	12346	7789.77	5262.24	7182.12	8270.48	18157.4	15957.5	17759.4	13833.3	11255.7	4970.11	10026	6608.57
Q7NQN4	8	5	55.4312	Outer membrane protein W OS=Chromobacterium violaceum (strain ATCC 12472 / DSM 30191 / JCM 1249 / NBRC 12614 / NCIMB 9131 / NCTC 9757) OX=243365 GN=ompW PE=4 SV=1	18006.2	17303.4	17969.2	18901.3	18174.4	19580	8772.87	13529.2	17703.1	17605.8	19726.5	25555.7	17862.6	12600.5	15678	16282.5
Q7NYA9	11	5	64.1043	Uncharacterized protein OS=Chromobacterium violaceum (strain ATCC 12472 / DSM 30191 / JCM 1249 / NBRC 12614 / NCIMB 9131 / NCTC 9757) OX=243365 GN=CV_1365 PE=4 SV=1	37945.9	44089.8	47283.8	45781.2	26824.4	27230.3	24803.1	28880	49360.3	40383.8	48619.7	46944.9	34088.5	33061.6	27855.2	23790.4
Q7P1T8	7	5	45.3368	dTTP/UTP pyrophosphatase OS=Chromobacterium violaceum (strain ATCC 12472 / DSM 30191 / JCM 1249 / NBRC 12614 / NCIMB 9131 / NCTC 9757) OX=243365 GN=CV_0124 PE=3 SV=1	25477	27896.4	25854.3	24814.2	11862.3	13318.8	10518.8	12439.7	32171.4	27550.1	28412.1	25265.7	20720.8	15045.6	11523.6	10401.6
Q7NQS9	11	5	97.9456	Ribose-phosphate pyrophosphokinase OS=Chromobacterium violaceum (strain ATCC 12472 / DSM 30191 / JCM 1249 / NBRC 12614 / NCIMB 9131 / NCTC 9757) OX=243365 GN=prs PE=3 SV=1	41469	48499	45751.8	41509	36310.9	37206.8	36464.2	35294.9	41553	42891.6	44187.8	46448.6	34920.2	37236.4	38367.6	32005
Q7NUX7	9	5	58.7481	Cytidine deaminase OS=Chromobacterium violaceum (strain ATCC 12472 / DSM 30191 / JCM 1249 / NBRC 12614 / NCIMB 9131 / NCTC 9757) OX=243365 GN=cdd PE=3 SV=1	13352.9	13726.9	12159.1	14540.9	9875.17	6093.65	6872.44	9623.3	20802.5	14071.2	13879.5	11616.2	11854.3	5015.99	7400.64	7867.19
Q7NQF0	62	48	433.301	Elongation factor G OS=Chromobacterium violaceum (strain ATCC 12472 / DSM 30191 / JCM 1249 / NBRC 12614 / NCIMB 9131 / NCTC 9757) OX=243365 GN=fusA PE=3 SV=1	424072	403124	454160	438686	458167	372172	341789	422398	417748	359301	414673	385297	352571	376287	350250	330569
Q7NX40	68	48	480.111	Protein kinase OS=Chromobacterium violaceum (strain ATCC 12472 / DSM 30191 / JCM 1249 / NBRC 12614 / NCIMB 9131 / NCTC 9757) OX=243365 GN=prkA PE=4 SV=1	252350	146852	187947	215493	249977	137614	151096	168520	159935	166831	154583	153150	193919	159475	148733	122392
Q7P095	65	46	467.169	ATP synthase subunit beta OS=Chromobacterium violaceum (strain ATCC 12472 / DSM 30191 / JCM 1249 / NBRC 12614 / NCIMB 9131 / NCTC 9757) OX=243365 GN=atpD PE=3 SV=1	758570	770133	712336	744663	609593	549838	549401	555337	690820	654720	678625	717543	559640	543386	561009	500671
Q7NTK8	64	46	456.743	30S ribosomal protein S1 OS=Chromobacterium violaceum (strain ATCC 12472 / DSM 30191 / JCM 1249 / NBRC 12614 / NCIMB 9131 / NCTC 9757) OX=243365 GN=rpsA PE=3 SV=1	569227	618168	548063	575255	475777	450055	437337	444247	639808	542240	563987	554828	417868	443439	474214	380281
Q9ZHI1	56	43	386.593	Acetyl-CoA acetyltransferase OS=Chromobacterium violaceum (strain ATCC 12472 / DSM 30191 / JCM 1249 / NBRC 12614 / NCIMB 9131 / NCTC 9757) OX=243365 GN=phaA PE=3 SV=2	952359	895735	866243	898229	865815	678112	720722	764883	857234	880045	840950	838222	759190	727335	742262	678539
Q7NYF6	57	42	449.486	Chaperone protein HtpG OS=Chromobacterium violaceum (strain ATCC 12472 / DSM 30191 / JCM 1249 / NBRC 12614 / NCIMB 9131 / NCTC 9757) OX=243365 GN=htpG PE=3 SV=2	522528	499292	521980	522183	502233	480130	475700	486153	444316	438436	453253	469107	425563	463773	446864	381537
Q7NRP1	56	42	347.678	Probable peroxidase OS=Chromobacterium violaceum (strain ATCC 12472 / DSM 30191 / JCM 1249 / NBRC 12614 / NCIMB 9131 / NCTC 9757) OX=243365 GN=CV_3739 PE=4 SV=1	960101	891620	860929	958858	858061	797434	687116	760912	865222	796316	872560	897140	707584	732420	823560	622406
Q7P097	60	41	412.541	ATP synthase subunit alpha OS=Chromobacterium violaceum (strain ATCC 12472 / DSM 30191 / JCM 1249 / NBRC 12614 / NCIMB 9131 / NCTC 9757) OX=243365 GN=atpA PE=3 SV=1	469368	500023	484690	464813	442715	413011	434081	416849	429549	440160	470899	438757	437674	425512	430670	354450
Q7NR08	60	41	342.828	Uncharacterized protein OS=Chromobacterium violaceum (strain ATCC 12472 / DSM 30191 / JCM 1249 / NBRC 12614 / NCIMB 9131 / NCTC 9757) OX=243365 GN=CV_3977 PE=4 SV=1	1.29107e+06	1.44829e+06	1.5672e+06	1.50612e+06	1.33807e+06	1.65478e+06	1.65684e+06	1.42771e+06	1.05218e+06	1.19057e+06	1.34844e+06	1.42052e+06	1.76413e+06	1.52595e+06	1.66099e+06	1.10443e+06
Q7NQE6	71	40	439.986	DNA-directed RNA polymerase subunit beta OS=Chromobacterium violaceum (strain ATCC 12472 / DSM 30191 / JCM 1249 / NBRC 12614 / NCIMB 9131 / NCTC 9757) OX=243365 GN=rpoB PE=3 SV=1	155844	138694	138592	136912	125559	108311	106775	114761	123980	119293	128324	122368	107894	102729	111461	82591.6
Q7NX84	10	4	85.004	Uncharacterized protein OS=Chromobacterium violaceum (strain ATCC 12472 / DSM 30191 / JCM 1249 / NBRC 12614 / NCIMB 9131 / NCTC 9757) OX=243365 GN=CV_1744 PE=1 SV=1	23602.5	21646	16677.4	18417.6	19618	13478.4	10414.3	19849.3	6233.09	6854.11	6471.9	6911.39	4710.3	6120.44	8567.6	7273.17
Q7P1X5	7	4	46.2015	Probable metallo-beta-lactamase OS=Chromobacterium violaceum (strain ATCC 12472 / DSM 30191 / JCM 1249 / NBRC 12614 / NCIMB 9131 / NCTC 9757) OX=243365 GN=CV_0087 PE=4 SV=1	105393	115832	114042	112626	88308.8	82554.3	97484.2	104228	49752.8	49054.6	51964.7	49317.3	31824.3	41786.3	45627.1	42941.2
Q7NRX5	9	4	52.0895	sn-glycerol-3-phosphate import ATP-binding protein UgpC OS=Chromobacterium violaceum (strain ATCC 12472 / DSM 30191 / JCM 1249 / NBRC 12614 / NCIMB 9131 / NCTC 9757) OX=243365 GN=ugpC PE=3 SV=1	9619.88	10486.6	10343.2	11645.4	10106.7	8236.7	7360.29	10352.6	8477.92	6930.24	7395.54	8168.84	5279.4	5499.64	3958.86	6818.2
Q7NZW1	5	4	34.5053	Probable zinc-containing alcohol dehydrogenase OS=Chromobacterium violaceum (strain ATCC 12472 / DSM 30191 / JCM 1249 / NBRC 12614 / NCIMB 9131 / NCTC 9757) OX=243365 GN=CV_0808 PE=4 SV=1	8085.4	6249.59	7263.07	7378.6	11958.2	11204.2	9254	8009.82	3625.4	5440.89	4723.29	5418.34	4625.96	6487.29	6561.48	5207.38
Q7NSZ2	8	4	55.6459	Uncharacterized protein OS=Chromobacterium violaceum (strain ATCC 12472 / DSM 30191 / JCM 1249 / NBRC 12614 / NCIMB 9131 / NCTC 9757) OX=243365 GN=CV_3277 PE=3 SV=1	68647.3	75888.7	140377	14003.6	81293.7	124779	99081.6	36376.7	77680.7	116612	143854	174732	43352.8	131408	100035	144518
Q7P1S3	5	4	31.0254	Uncharacterized protein OS=Chromobacterium violaceum (strain ATCC 12472 / DSM 30191 / JCM 1249 / NBRC 12614 / NCIMB 9131 / NCTC 9757) OX=243365 GN=CV_0140 PE=4 SV=1	7072.19	7528.12	7206.27	5482.45	9180.8	6380.65	6996.17	7051.15	13444.4	7458.16	7012.72	6816.43	7616.5	14674.4	5819.45	8728.1
Q7NVB9	9	4	51.2582	Glutathione S-transferase OS=Chromobacterium violaceum (strain ATCC 12472 / DSM 30191 / JCM 1249 / NBRC 12614 / NCIMB 9131 / NCTC 9757) OX=243365 GN=gstA PE=3 SV=1	11590.2	11015.2	9892.91	10220.4	8666.65	8698.07	9408.43	9386.64	6886.46	8943.35	8412.77	9981.04	6455.81	6455.47	6565.33	8546.33
Q7NRT6	5	4	52.1528	Putative iron-sulfur cluster insertion protein ErpA OS=Chromobacterium violaceum (strain ATCC 12472 / DSM 30191 / JCM 1249 / NBRC 12614 / NCIMB 9131 / NCTC 9757) OX=243365 GN=erpA PE=3 SV=1	21151.8	22843.8	21316	18504	18603.1	20650.4	19733.9	13851.5	22553.8	28910.1	26755.3	25576.7	23907.4	27330.1	26113.3	18191.1
Q7NQC7	9	4	52.5456	Putrescine-binding periplasmic protein OS=Chromobacterium violaceum (strain ATCC 12472 / DSM 30191 / JCM 1249 / NBRC 12614 / NCIMB 9131 / NCTC 9757) OX=243365 GN=potF1 PE=3 SV=1	10114.8	12213.8	12498.7	10490.6	10212.2	11559.1	10722.4	10746.6	11114.2	9416.1	9966.9	9223.96	10714.3	6585.67	10130.5	7816.33
Q7P0I0	5	4	31.1554	Acetolactate synthase isozyme III, small subunit OS=Chromobacterium violaceum (strain ATCC 12472 / DSM 30191 / JCM 1249 / NBRC 12614 / NCIMB 9131 / NCTC 9757) OX=243365 GN=ilvH PE=4 SV=1	6858.75	8821.91	7544.04	7229.28	6981.36	7337.06	5750.12	7154.39	8658.04	9219.1	11489.3	10667.6	10335	7948.6	7158.39	8457.54
Q7NWJ5	10	4	70.1328	Argininosuccinate synthase OS=Chromobacterium violaceum (strain ATCC 12472 / DSM 30191 / JCM 1249 / NBRC 12614 / NCIMB 9131 / NCTC 9757) OX=243365 GN=argG PE=3 SV=1	8857.89	9254.88	8329.29	7970.18	6551.13	8327.03	5853.57	6917.96	8321.56	9392.17	9370.39	9725.67	9250.79	8704.12	9581.06	6730.63
Q7NY23	5	4	28.6999	Probable iron-sulfur 4Fe-4S ferredoxin transmembrane protein OS=Chromobacterium violaceum (strain ATCC 12472 / DSM 30191 / JCM 1249 / NBRC 12614 / NCIMB 9131 / NCTC 9757) OX=243365 GN=CV_1452 PE=4 SV=1	15389.8	15392.8	14603.2	14288.1	15275.7	11666.6	14785.8	15470.7	15747.2	14167.7	13127.7	13143.8	10009.4	10797.9	9571.03	13919.8
Q7NUK1	4	4	22.7817	Uncharacterized protein OS=Chromobacterium violaceum (strain ATCC 12472 / DSM 30191 / JCM 1249 / NBRC 12614 / NCIMB 9131 / NCTC 9757) OX=243365 GN=CV_2696 PE=4 SV=1	10704.5	12603.2	11505.3	11128.5	8524.46	7809.34	9168.97	9836.18	10202.2	10735.1	11232.3	10240.4	11393.5	8712.3	9862.29	8068.07
Q7NYZ6	10	4	48.6181	Glutaredoxin OS=Chromobacterium violaceum (strain ATCC 12472 / DSM 30191 / JCM 1249 / NBRC 12614 / NCIMB 9131 / NCTC 9757) OX=243365 GN=grxC PE=3 SV=1	10194.3	9293.86	9034.48	7333.16	8596.39	6124.61	8809.81	4801.51	11010.1	10428.8	9950.91	9800.2	9327.19	6586.29	8726.39	6191.83
Q7NX32	6	4	61.5855	Ferric uptake regulation protein OS=Chromobacterium violaceum (strain ATCC 12472 / DSM 30191 / JCM 1249 / NBRC 12614 / NCIMB 9131 / NCTC 9757) OX=243365 GN=fur PE=3 SV=1	79919.8	90009	78842	83262	62817	69999.4	63243.9	67151.7	95291.5	93906.5	93336.6	89005.6	72159.9	83736.7	79782.6	71524.7
Q7NU88	6	4	46.3494	Bacterioferritin comigratory protein OS=Chromobacterium violaceum (strain ATCC 12472 / DSM 30191 / JCM 1249 / NBRC 12614 / NCIMB 9131 / NCTC 9757) OX=243365 GN=bcp PE=4 SV=1	23167.7	27529.8	25540.1	25463.5	22336.6	26219.4	19599.5	19193.8	27935.2	23865.8	26608.7	25562.7	18545.4	21881.9	19184.9	19547.2
Q7P0T8	7	4	53.5323	Arginine biosynthesis bifunctional protein ArgJ OS=Chromobacterium violaceum (strain ATCC 12472 / DSM 30191 / JCM 1249 / NBRC 12614 / NCIMB 9131 / NCTC 9757) OX=243365 GN=argJ PE=3 SV=1	4745.21	5399.25	4717.96	4862.99	3420.68	6267.44	3414.16	3749.6	7181.53	5858.64	6282.5	5292.85	4439.6	4786.74	5922.28	4505.98
Q7NZS1	6	4	37.6572	GTPase Obg OS=Chromobacterium violaceum (strain ATCC 12472 / DSM 30191 / JCM 1249 / NBRC 12614 / NCIMB 9131 / NCTC 9757) OX=243365 GN=obg PE=3 SV=1	3053.45	2999.99	3079.12	2468.03	2865.87	5265.88	5831.89	2506.83	2829.61	3281.98	2833.97	2577.39	3925.71	3118.27	3082.92	2943.87
Q7NQW7	7	4	53.8276	UDP-N-acetyl-D-mannosaminuronic acid dehydrogenase OS=Chromobacterium violaceum (strain ATCC 12472 / DSM 30191 / JCM 1249 / NBRC 12614 / NCIMB 9131 / NCTC 9757) OX=243365 GN=wecC PE=3 SV=1	8486.38	7294.72	7885.73	8622.8	6705.23	5453.37	5627.51	6615.83	7797.88	7379.41	6910.38	5781.81	4641.91	6042.47	5344.55	4991.62
Q7P0H2	7	4	33.2885	2-isopropylmalate synthase OS=Chromobacterium violaceum (strain ATCC 12472 / DSM 30191 / JCM 1249 / NBRC 12614 / NCIMB 9131 / NCTC 9757) OX=243365 GN=leuA PE=3 SV=1	4123.29	2770.43	3262.39	3477.82	5843.43	2173.25	3220.24	2994.15	2574.2	2743.59	2816.52	2954.13	2927.53	2020.03	1692.2	3666.27
Q7NYG3	6	4	38.5896	Uncharacterized protein OS=Chromobacterium violaceum (strain ATCC 12472 / DSM 30191 / JCM 1249 / NBRC 12614 / NCIMB 9131 / NCTC 9757) OX=243365 GN=CV_1311 PE=4 SV=1	4877.02	3405.89	3259.24	3905.29	6439.51	5435.36	6427.57	7026.61	4220.08	3687.57	3271.91	3657.89	4520.5	3431.44	3884.59	4892.22
Q7NRY9	7	4	44.2143	30S ribosomal protein S18 OS=Chromobacterium violaceum (strain ATCC 12472 / DSM 30191 / JCM 1249 / NBRC 12614 / NCIMB 9131 / NCTC 9757) OX=243365 GN=rpsR PE=3 SV=1	58137.1	40456.9	46222.2	44653.4	57567.9	45650.5	55055.7	44259.8	48848.7	50699.7	44219.8	47965.5	28864.2	48093.1	52734.3	40473.2
Q7NXE0	5	4	29.8055	L-asparaginase I OS=Chromobacterium violaceum (strain ATCC 12472 / DSM 30191 / JCM 1249 / NBRC 12614 / NCIMB 9131 / NCTC 9757) OX=243365 GN=ansA PE=4 SV=1	13647.4	16375.1	13558.6	14659.4	12648	11085.5	7884.83	13706.7	17093.9	16447.5	15577.3	14884.3	13127.1	12900.8	7969.51	10463.9
Q7NWD2	5	4	23.5207	RNA polymerase sigma factor OS=Chromobacterium violaceum (strain ATCC 12472 / DSM 30191 / JCM 1249 / NBRC 12614 / NCIMB 9131 / NCTC 9757) OX=243365 GN=rpoE PE=3 SV=1	19385.2	22339.3	21643	21716	18208.9	23527.6	18921.6	16921.5	23004.8	20859.6	20930.2	22869.7	10788.5	20859.4	21755	18022.5
Q7NVQ9	6	4	39.8393	Uncharacterized protein OS=Chromobacterium violaceum (strain ATCC 12472 / DSM 30191 / JCM 1249 / NBRC 12614 / NCIMB 9131 / NCTC 9757) OX=243365 GN=CV_2283 PE=4 SV=1	9283.15	5997.89	9843.47	8206.02	10553.9	6772.23	8086.98	8254.24	4261.76	4787.71	7093.3	9293.73	8283.85	6615.45	5972.41	7566.45
Q7NYI7	7	4	43.927	Transcriptional repressor NrdR OS=Chromobacterium violaceum (strain ATCC 12472 / DSM 30191 / JCM 1249 / NBRC 12614 / NCIMB 9131 / NCTC 9757) OX=243365 GN=nrdR PE=3 SV=1	5779.82	6427.58	4588.48	5926.51	5096.73	2768.62	2793.16	3801.16	3691.52	4684.01	4782.23	4839.57	8401.07	2744.24	3430.19	2975.33
Q7NY62	7	4	49.9601	Pyruvate formate-lyase-activating enzyme OS=Chromobacterium violaceum (strain ATCC 12472 / DSM 30191 / JCM 1249 / NBRC 12614 / NCIMB 9131 / NCTC 9757) OX=243365 GN=pflA PE=3 SV=1	13058.7	14677.2	13772.3	12055.7	13848.8	16416.6	13935.8	12590	13949.7	16077.2	16438	17057.4	14712.4	19980.5	13877.2	15510
Q7NTU2	9	4	64.4101	Probable transcriptional regulatory, LuxR family OS=Chromobacterium violaceum (strain ATCC 12472 / DSM 30191 / JCM 1249 / NBRC 12614 / NCIMB 9131 / NCTC 9757) OX=243365 GN=CV_2961 PE=4 SV=1	17650.5	24895.1	27180	26787.2	18707.2	30576.6	22613.9	21535.5	33673.7	17405.5	35332.1	35189.8	16384.8	31354	23302.5	26076.8
Q7NQ64	4	4	29.0447	Probable glutamate-cysteine ligase OS=Chromobacterium violaceum (strain ATCC 12472 / DSM 30191 / JCM 1249 / NBRC 12614 / NCIMB 9131 / NCTC 9757) OX=243365 GN=CV_4276 PE=4 SV=1	9695.64	14933.4	18641.2	15825	7296.15	6538.05	4944.47	13662.2	15263.9	15273	18888.4	12336.5	7854.68	4982.6	5162.06	7588.75
Q7NPY6	4	4	41.3544	Aspartyl/glutamyl-tRNA(Asn/Gln) amidotransferase subunit C OS=Chromobacterium violaceum (strain ATCC 12472 / DSM 30191 / JCM 1249 / NBRC 12614 / NCIMB 9131 / NCTC 9757) OX=243365 GN=gatC PE=3 SV=1	2346.14	2820.63	3027.39	2941.1	3774.76	2668.37	1781.29	4066.18	7295.47	3408.05	3571.02	2963.13	7581.69	3025.78	1542.39	2777.98
Q7NWI9	10	4	73.089	33 kDa chaperonin OS=Chromobacterium violaceum (strain ATCC 12472 / DSM 30191 / JCM 1249 / NBRC 12614 / NCIMB 9131 / NCTC 9757) OX=243365 GN=hslO PE=3 SV=1	13335.8	14045.8	14744.6	14439.7	13577.7	16803.4	9876.81	14119	15224.7	15066.4	14438.7	16349.6	12184.5	14738	11857.2	18611.6
Q7NVY5	7	4	40.2688	Outer membrane protein OS=Chromobacterium violaceum (strain ATCC 12472 / DSM 30191 / JCM 1249 / NBRC 12614 / NCIMB 9131 / NCTC 9757) OX=243365 GN=ompH PE=3 SV=1	7934.37	10140	9428.05	9475.58	7406.39	10777.3	8979.98	8853.43	6961.73	10092.2	10464.8	10518.7	10514.1	12309.7	11326.7	8650.96
Q7NVN6	7	4	40.1529	Sulfate adenylyltransferase subunit 2 OS=Chromobacterium violaceum (strain ATCC 12472 / DSM 30191 / JCM 1249 / NBRC 12614 / NCIMB 9131 / NCTC 9757) OX=243365 GN=cysD PE=3 SV=1	1214.06	1101.56	755.17	976.642	911.237	864.338	692.165	678.256	1040.36	1494.43	878.961	667.837	1848.15	568.701	1561.07	338.287
Q7NSR4	7	4	48.3094	Probable Fe(2+)-trafficking protein OS=Chromobacterium violaceum (strain ATCC 12472 / DSM 30191 / JCM 1249 / NBRC 12614 / NCIMB 9131 / NCTC 9757) OX=243365 GN=CV_3356 PE=3 SV=2	51952.1	51753.5	45709.7	37627.7	42423.4	47662.6	40243	40255.7	48869.9	51273.9	52574.7	50853.5	39118.9	50215.8	44398.9	54742.9
Q7NUE0	8	4	46.042	Acetyl-coenzyme A carboxylase carboxyl transferase subunit beta OS=Chromobacterium violaceum (strain ATCC 12472 / DSM 30191 / JCM 1249 / NBRC 12614 / NCIMB 9131 / NCTC 9757) OX=243365 GN=accD PE=3 SV=1	9732.17	10998	8179.57	10673.3	11516.5	9983.88	6146.14	9175.36	12358.2	11308.7	9666.1	8181.2	16041.5	13832.2	8681.84	6262.23
Q7NSI2	5	4	34.1323	Uncharacterized protein OS=Chromobacterium violaceum (strain ATCC 12472 / DSM 30191 / JCM 1249 / NBRC 12614 / NCIMB 9131 / NCTC 9757) OX=243365 GN=CV_3444 PE=4 SV=1	15385	21246.2	20083.9	17808.9	13956.8	20077.6	13656.7	11211.5	17492.9	20264.5	20890.4	20906.2	11941	16648.8	14044.2	11127.3
Q7NSJ0	4	4	27.0891	Ferredoxin OS=Chromobacterium violaceum (strain ATCC 12472 / DSM 30191 / JCM 1249 / NBRC 12614 / NCIMB 9131 / NCTC 9757) OX=243365 GN=fdxA1 PE=4 SV=1	11977.1	11583.3	9373.41	13160.7	6947.35	4294.55	8653.01	4883.21	11290.5	12233.3	10752.3	10337.5	12429	4708.84	6549.36	6548.03
Q7NYB9	5	4	40.6069	Probable transcriptional regulator protein OS=Chromobacterium violaceum (strain ATCC 12472 / DSM 30191 / JCM 1249 / NBRC 12614 / NCIMB 9131 / NCTC 9757) OX=243365 GN=CV_1355 PE=4 SV=1	8249.03	9406.72	9403.8	8450.32	9223.35	10440.2	5806.16	10429.6	9977.07	9921.05	11377.6	10933.4	7194.93	11064.5	9026.37	8679.11
Q7NUH7	5	4	29.498	Probable outer membrane protein OS=Chromobacterium violaceum (strain ATCC 12472 / DSM 30191 / JCM 1249 / NBRC 12614 / NCIMB 9131 / NCTC 9757) OX=243365 GN=CV_2721 PE=4 SV=1	2806.8	2383.68	2278.34	2624.17	2861.85	1189.09	1091.41	1372.75	2571.8	2877.75	2431.48	2137.13	3136.72	2700.27	1523.75	1984.97
Q7NSJ3	6	4	26.8461	Aminomethyltransferase OS=Chromobacterium violaceum (strain ATCC 12472 / DSM 30191 / JCM 1249 / NBRC 12614 / NCIMB 9131 / NCTC 9757) OX=243365 GN=gcvT PE=3 SV=1	19802.6	15838	13672.6	14580.8	22536.7	14788.6	12716	13165	20933.3	19007.8	16033.2	17627	30630.3	14865.1	14580.7	12721.7
Q7NYN0	4	4	23.3302	Probable trans-acting regulatory HvrA protein OS=Chromobacterium violaceum (strain ATCC 12472 / DSM 30191 / JCM 1249 / NBRC 12614 / NCIMB 9131 / NCTC 9757) OX=243365 GN=CV_1243 PE=4 SV=1	15495.9	13782.5	8978.33	11029.5	12756.9	9931.28	7961.69	9073.39	14882.1	13216.6	15035.4	15008.2	9978.97	10138.3	7890.91	10110.6
Q7NTG2	6	4	41.4133	D-ala-D-ala-carboxypeptidase OS=Chromobacterium violaceum (strain ATCC 12472 / DSM 30191 / JCM 1249 / NBRC 12614 / NCIMB 9131 / NCTC 9757) OX=243365 GN=dacC PE=3 SV=1	8621.45	8945.57	8340.6	8652.04	7313.68	6608.1	5970.6	5773.26	6319.27	9882	8170.7	10181.3	9414.94	7845.5	4850.99	6337
Q7NZZ1	5	4	36.3739	Cytokinin riboside 5'-monophosphate phosphoribohydrolase OS=Chromobacterium violaceum (strain ATCC 12472 / DSM 30191 / JCM 1249 / NBRC 12614 / NCIMB 9131 / NCTC 9757) OX=243365 GN=CV_0778 PE=3 SV=1	7155.99	5562.15	7924.25	17389.1	9900.97	2745.28	3097.19	2309.63	15096.4	5804.08	8830.76	9863.84	8037.12	2866.46	2222.53	3005.12
Q7NYR9	6	4	40.5943	Iron-sulfur cluster carrier protein OS=Chromobacterium violaceum (strain ATCC 12472 / DSM 30191 / JCM 1249 / NBRC 12614 / NCIMB 9131 / NCTC 9757) OX=243365 GN=mrp PE=3 SV=1	1668.1	3663.1	5788.76	3792.31	1918.56	2484.51	1196.14	6588.71	5523.21	1533.94	8082.82	4434.2	1082.82	2256.1	406.902	1116.08
Q7NUH8	7	4	37.7076	3-hydroxyacyl-CoA dehydrogenase OS=Chromobacterium violaceum (strain ATCC 12472 / DSM 30191 / JCM 1249 / NBRC 12614 / NCIMB 9131 / NCTC 9757) OX=243365 GN=fadB PE=4 SV=1	12235.7	6334.86	6478.89	5643.75	4491.95	2336.48	8443.29	9388.63	4735.39	9966.07	6607.32	8566.19	5625.17	3243.82	3062.58	4117.78
Q7P1N6	9	4	51.0341	Pyrroline-5-carboxylate reductase OS=Chromobacterium violaceum (strain ATCC 12472 / DSM 30191 / JCM 1249 / NBRC 12614 / NCIMB 9131 / NCTC 9757) OX=243365 GN=proC PE=3 SV=1	5126.31	4880.19	4929.26	5180.62	7697.38	8454.36	7548.64	6812.55	6839.13	5830.58	5333.03	5960.52	5371.19	12770	5010.63	5775.66
Q7NQ03	10	4	55.7047	Cell division protein FtsA OS=Chromobacterium violaceum (strain ATCC 12472 / DSM 30191 / JCM 1249 / NBRC 12614 / NCIMB 9131 / NCTC 9757) OX=243365 GN=ftsA PE=3 SV=1	24114	22655.3	20361.2	21479.4	16563	9868.77	14827.3	16513.6	17732.3	25135.6	21795.7	24393.9	27880.6	15036.3	16851.3	12692.3
Q7NRE8	8	4	46.8758	Adenylosuccinate lyase OS=Chromobacterium violaceum (strain ATCC 12472 / DSM 30191 / JCM 1249 / NBRC 12614 / NCIMB 9131 / NCTC 9757) OX=243365 GN=purB PE=3 SV=1	11574.5	10592.1	12594.3	11881.4	11074	8532.28	12381.5	10235.4	13282.5	11656.6	12127	11067.4	10850.3	9968.57	11949.4	9574.81
Q7NPV6	6	4	37.5698	Cytochrome-c oxidase OS=Chromobacterium violaceum (strain ATCC 12472 / DSM 30191 / JCM 1249 / NBRC 12614 / NCIMB 9131 / NCTC 9757) OX=243365 GN=cyc PE=4 SV=1	53313	60611.1	52076.1	48209.2	53008.1	63456.4	51209.7	38134.2	51501.8	51430.9	57033.4	54335.6	55676.4	56589.8	62091	41564
Q7NQD6	5	4	27.9334	Cell division ATP-binding protein FtsE OS=Chromobacterium violaceum (strain ATCC 12472 / DSM 30191 / JCM 1249 / NBRC 12614 / NCIMB 9131 / NCTC 9757) OX=243365 GN=ftsE PE=3 SV=1	13429.5	14317.6	13212.6	11902.8	14214.9	9393.84	9895.71	6241.83	14369.5	14198.9	15638	14719.6	12957.2	9101.6	11524	6130.95
Q7NS00	4	4	32.8126	Uncharacterized protein OS=Chromobacterium violaceum (strain ATCC 12472 / DSM 30191 / JCM 1249 / NBRC 12614 / NCIMB 9131 / NCTC 9757) OX=243365 GN=CV_3627 PE=4 SV=1	1032.01	3041.71	6105.2	4128.83	1410.3	2244.58	3060.08	1246.56	21903.8	2178.18	5656.56	4209.33	1138.53	1307.9	348.119	575.632
Q7NRW0	7	4	37.2633	ATP-dependent Clp protease, ATP-binding subunit OS=Chromobacterium violaceum (strain ATCC 12472 / DSM 30191 / JCM 1249 / NBRC 12614 / NCIMB 9131 / NCTC 9757) OX=243365 GN=clpA PE=3 SV=1	9513.76	11940.7	11862.4	12337.1	7893.92	21067.4	22462.1	7414.27	10352.3	13386.7	12056.2	14189.1	8652.15	19413.3	26148.1	9132.24
Q7NUK6	10	4	63.9036	Geranyltranstransferase OS=Chromobacterium violaceum (strain ATCC 12472 / DSM 30191 / JCM 1249 / NBRC 12614 / NCIMB 9131 / NCTC 9757) OX=243365 GN=ispA PE=3 SV=1	3914.42	2580.09	1971.37	2591.06	2090.54	2796.31	2056.75	2233.28	3547	2280.3	2978.36	2441.26	3784.98	1711.31	1691.36	1963.26
Q7NUD3	10	4	56.5631	Aspartate-semialdehyde dehydrogenase OS=Chromobacterium violaceum (strain ATCC 12472 / DSM 30191 / JCM 1249 / NBRC 12614 / NCIMB 9131 / NCTC 9757) OX=243365 GN=usg PE=3 SV=1	23113	29632.1	26384.8	27258.8	24094.6	29719.2	25943.8	27901.9	30816.3	25344	28314	28129.4	25227	35114.2	27179.2	19859.9
Q7NZH3	5	4	29.3424	NADH-quinone oxidoreductase subunit I OS=Chromobacterium violaceum (strain ATCC 12472 / DSM 30191 / JCM 1249 / NBRC 12614 / NCIMB 9131 / NCTC 9757) OX=243365 GN=nuoI PE=3 SV=1	10622.8	12724.3	13184.8	14493	9666.66	15295.7	15357	14356.1	16107.2	9887.65	12270.9	11710.1	11054.7	19099.6	16342.7	8553.2
Q7NTS7	5	4	30.6116	Probable oxidoreductase OS=Chromobacterium violaceum (strain ATCC 12472 / DSM 30191 / JCM 1249 / NBRC 12614 / NCIMB 9131 / NCTC 9757) OX=243365 GN=CV_2976 PE=4 SV=1	10266.1	11666.1	10599.6	11216.2	13120	17964.6	12333	15160.5	11362.3	10732.5	9378.98	11292.4	12309.6	20863.7	15963.1	14115.5
Q7NZD0	7	4	45.0578	NAD(P)H2 dehydrogenase OS=Chromobacterium violaceum (strain ATCC 12472 / DSM 30191 / JCM 1249 / NBRC 12614 / NCIMB 9131 / NCTC 9757) OX=243365 GN=ndh PE=4 SV=1	9270.27	8105.8	6696.51	8044.8	7081.71	8535.47	10634.8	6737.39	10641.9	8131.91	7563.02	7787.19	11793.5	7036.29	9407.12	4897.47
Q7NY10	58	39	418.279	Polyribonucleotide nucleotidyltransferase OS=Chromobacterium violaceum (strain ATCC 12472 / DSM 30191 / JCM 1249 / NBRC 12614 / NCIMB 9131 / NCTC 9757) OX=243365 GN=pnp PE=3 SV=1	355549	337198	337633	336054	318692	290007	280401	293278	317956	293078	314384	307540	290506	262614	267880	243003
Q7NWN7	65	38	436.039	Chaperone protein ClpB OS=Chromobacterium violaceum (strain ATCC 12472 / DSM 30191 / JCM 1249 / NBRC 12614 / NCIMB 9131 / NCTC 9757) OX=243365 GN=clpB PE=3 SV=1	183371	195992	211773	210801	178937	188916	189558	193988	160939	163986	169741	173529	145878	183543	172906	149159
Q7NWC9	49	34	333.871	Periplasmic serine endoprotease DegP-like OS=Chromobacterium violaceum (strain ATCC 12472 / DSM 30191 / JCM 1249 / NBRC 12614 / NCIMB 9131 / NCTC 9757) OX=243365 GN=mucD PE=3 SV=1	511836	624099	530799	509441	493636	568476	476315	467587	636158	594902	626113	570094	551081	554237	573171	465412
Q7NQM5	42	34	307.331	Aspartate ammonia-lyase OS=Chromobacterium violaceum (strain ATCC 12472 / DSM 30191 / JCM 1249 / NBRC 12614 / NCIMB 9131 / NCTC 9757) OX=243365 GN=aspA PE=3 SV=1	533903	415715	418342	510811	511541	267155	362089	452510	445197	458032	385813	375291	447911	319000	360373	313586
Q7NZ60	56	34	365.91	Malate dehydrogenase OS=Chromobacterium violaceum (strain ATCC 12472 / DSM 30191 / JCM 1249 / NBRC 12614 / NCIMB 9131 / NCTC 9757) OX=243365 GN=mdh PE=3 SV=1	900514	924539	930460	901932	926409	742367	773265	788901	925116	989685	943500	939276	876261	864716	779351	770509
Q7NQF8	37	33	230.514	30S ribosomal protein S3 OS=Chromobacterium violaceum (strain ATCC 12472 / DSM 30191 / JCM 1249 / NBRC 12614 / NCIMB 9131 / NCTC 9757) OX=243365 GN=rpsC PE=3 SV=1	291957	326285	323827	200832	319556	361884	359612	192536	267324	295126	355970	346123	472283	372218	474421	286067
Q7NUY8	51	33	378.555	Trigger factor OS=Chromobacterium violaceum (strain ATCC 12472 / DSM 30191 / JCM 1249 / NBRC 12614 / NCIMB 9131 / NCTC 9757) OX=243365 GN=tig PE=3 SV=1	620195	725233	625089	622788	609746	616895	560626	543100	681593	618677	668755	661119	578033	576165	598850	526469
Q7NUH0	47	33	297.726	Probable alcohol dehydrogenase OS=Chromobacterium violaceum (strain ATCC 12472 / DSM 30191 / JCM 1249 / NBRC 12614 / NCIMB 9131 / NCTC 9757) OX=243365 GN=CV_2728 PE=4 SV=1	619992	666325	620569	596203	594370	610527	555110	557896	598757	587810	612946	622440	517898	581753	619617	535255
Q7NS55	38	31	220.112	Outer membrane protein A OS=Chromobacterium violaceum (strain ATCC 12472 / DSM 30191 / JCM 1249 / NBRC 12614 / NCIMB 9131 / NCTC 9757) OX=243365 GN=rmpM PE=3 SV=1	629527	573372	530044	551340	587286	466469	484288	596188	565309	481323	505995	561042	466900	470096	495953	574373
Q7NY63	47	31	319.418	Formate C-acetyltransferase OS=Chromobacterium violaceum (strain ATCC 12472 / DSM 30191 / JCM 1249 / NBRC 12614 / NCIMB 9131 / NCTC 9757) OX=243365 GN=pflB PE=4 SV=1	123180	130446	135737	126297	133122	123523	159341	111802	110296	123577	128393	120272	98195.9	120096	121526	95895.7
Q7NS77	47	31	297.627	Catalase OS=Chromobacterium violaceum (strain ATCC 12472 / DSM 30191 / JCM 1249 / NBRC 12614 / NCIMB 9131 / NCTC 9757) OX=243365 GN=katE PE=3 SV=1	135024	126874	131225	141771	107194	94769.2	90301	154050	112429	116512	126012	127668	89209.3	97734.4	85601.4	101245
Q7NZ47	37	31	262.752	Succinate--CoA ligase [ADP-forming] subunit beta OS=Chromobacterium violaceum (strain ATCC 12472 / DSM 30191 / JCM 1249 / NBRC 12614 / NCIMB 9131 / NCTC 9757) OX=243365 GN=sucC PE=3 SV=1	327805	280557	299324	289449	307761	262662	270940	265373	261509	278259	294518	278373	345081	253420	292944	233494
Q7NY13	47	30	325.314	Translation initiation factor IF-2 OS=Chromobacterium violaceum (strain ATCC 12472 / DSM 30191 / JCM 1249 / NBRC 12614 / NCIMB 9131 / NCTC 9757) OX=243365 GN=infB PE=3 SV=1	158984	162454	148288	152953	154358	119016	126276	120472	152618	137156	145662	136176	200804	115755	132087	110439
Q7NSZ5	4	3	24.944	Uncharacterized protein OS=Chromobacterium violaceum (strain ATCC 12472 / DSM 30191 / JCM 1249 / NBRC 12614 / NCIMB 9131 / NCTC 9757) OX=243365 GN=CV_3270 PE=1 SV=1	15885.8	16724.1	17711	16376.5	17819	19066.4	14079.2	19149.7	3270.27	3585.23	4110.42	3746.79	2436.48	5820.74	3882.82	4188.1
Q7NVL9	4	3	23.095	Probable transcriptional regulatory protein, LuxR family OS=Chromobacterium violaceum (strain ATCC 12472 / DSM 30191 / JCM 1249 / NBRC 12614 / NCIMB 9131 / NCTC 9757) OX=243365 GN=CV_2323 PE=4 SV=1	14449.5	11546.2	11485.2	13803.2	11705.4	9692.85	8846.43	13290.8	9158.54	8754.72	8997.98	9055.45	7813.04	9452.22	6653.15	8692.78
Q7NSA6	5	3	29.9711	Probable acetoacetate decarboxylase OS=Chromobacterium violaceum (strain ATCC 12472 / DSM 30191 / JCM 1249 / NBRC 12614 / NCIMB 9131 / NCTC 9757) OX=243365 GN=adc PE=1 SV=1	1987.03	1615.12	1078.45	1784.43	2540.86	787.031	648.899	2307.89	556.015	896.935	347.489	776.01	1394.62	224.436	186.948	345.11
Q7P1F7	5	3	26.5002	Uncharacterized protein OS=Chromobacterium violaceum (strain ATCC 12472 / DSM 30191 / JCM 1249 / NBRC 12614 / NCIMB 9131 / NCTC 9757) OX=243365 GN=CV_0256 PE=4 SV=1	1407.05	779.057	812.336	637.54	1885.38	957.813	920.26	1203.3	209.665	652.425	434.496	249.272	516.951	654.163	190.815	289.632
P60091	6	3	30.8233	Ribosomal protein L11 methyltransferase OS=Chromobacterium violaceum (strain ATCC 12472 / DSM 30191 / JCM 1249 / NBRC 12614 / NCIMB 9131 / NCTC 9757) OX=243365 GN=prmA PE=3 SV=1	3420.66	3980.46	2787.91	3320.85	2657.66	3163.57	2803.01	2770.68	2362.87	2671.35	2499.9	2560.02	1829.29	2173.84	1637.28	2204.31
Q7NXR1	4	3	27.262	Precorrin-2 C(20)-methyltransferase OS=Chromobacterium violaceum (strain ATCC 12472 / DSM 30191 / JCM 1249 / NBRC 12614 / NCIMB 9131 / NCTC 9757) OX=243365 GN=cbiL PE=3 SV=1	2046.95	1999.17	2190.56	2033.6	1521.45	2438.4	2338.09	1838.64	958.782	1229.04	1557.04	1573.34	991.223	1547.09	921.104	1433.59
P30967	8	3	47.3863	Phenylalanine-4-hydroxylase OS=Chromobacterium violaceum (strain ATCC 12472 / DSM 30191 / JCM 1249 / NBRC 12614 / NCIMB 9131 / NCTC 9757) OX=243365 GN=phhA PE=1 SV=4	10646.7	1423.71	1149.02	840.283	5864.79	3096.74	2501.02	2938.44	1398.24	2927.14	1589.72	2307.52	2834.22	2611.11	3645.47	2967.5
Q7NQ01	4	3	34.7371	D-alanine--D-alanine ligase B OS=Chromobacterium violaceum (strain ATCC 12472 / DSM 30191 / JCM 1249 / NBRC 12614 / NCIMB 9131 / NCTC 9757) OX=243365 GN=ddlB PE=3 SV=1	15331.4	16934.5	16508.3	16166.5	18206.2	18567.8	11813.7	15922.9	22167.8	22761.1	22136.8	21856.8	23804.2	20086.2	17519.7	17321.9
Q7NY15	6	3	31.0882	Ribosome maturation factor RimP OS=Chromobacterium violaceum (strain ATCC 12472 / DSM 30191 / JCM 1249 / NBRC 12614 / NCIMB 9131 / NCTC 9757) OX=243365 GN=rimP PE=3 SV=1	15472.7	19097.7	17745.5	16522.7	14736.5	19842.3	15887.8	16136.5	20618.7	18974.9	19112.1	19289.2	18702.9	21424.4	21951.2	17122.6
Q7NZQ4	9	3	58.1565	Superoxide dismutase OS=Chromobacterium violaceum (strain ATCC 12472 / DSM 30191 / JCM 1249 / NBRC 12614 / NCIMB 9131 / NCTC 9757) OX=243365 GN=sodB2 PE=3 SV=1	3023.01	4361.81	3711.11	3462.11	2948.97	4196.36	2591	2638.63	3611.64	3816.77	3709.17	3603.92	3992.99	3201.97	3120.83	2955.99
Q7P0W0	4	3	23.7344	Protein SlyX homolog OS=Chromobacterium violaceum (strain ATCC 12472 / DSM 30191 / JCM 1249 / NBRC 12614 / NCIMB 9131 / NCTC 9757) OX=243365 GN=slyX PE=3 SV=1	14036.1	17469.8	16622.4	15327.4	12759.9	14671.8	16519.3	13532.3	17009.1	16888.4	17137.2	16200.2	23457.6	20346.9	17160.3	17123
Q7NTZ1	3	3	17.7595	Uncharacterized protein OS=Chromobacterium violaceum (strain ATCC 12472 / DSM 30191 / JCM 1249 / NBRC 12614 / NCIMB 9131 / NCTC 9757) OX=243365 GN=CV_2912 PE=4 SV=1	6493.02	8299.12	7900.05	5987.96	7059.3	6835.54	6579.27	8538.48	6881.99	10141.1	9735.86	9436.76	7803.66	11089.5	9415.14	7238.22
Q7NRX6	10	3	63.6856	Glycerophosphodiester phosphodiesterase OS=Chromobacterium violaceum (strain ATCC 12472 / DSM 30191 / JCM 1249 / NBRC 12614 / NCIMB 9131 / NCTC 9757) OX=243365 GN=ugpQ PE=4 SV=1	10734.5	11090.9	11815	11356.4	10591.7	12688.9	9435.63	10023.3	9237.02	7992.01	8911.86	10188.3	9436.82	9929.22	11310.4	9434.86
Q7NR09	4	3	24.5153	Uncharacterized protein OS=Chromobacterium violaceum (strain ATCC 12472 / DSM 30191 / JCM 1249 / NBRC 12614 / NCIMB 9131 / NCTC 9757) OX=243365 GN=CV_3976 PE=4 SV=1	14264.8	12244.2	11182.3	12765.2	16244.2	11732.2	8061.94	12374.4	9579.64	10861.5	11081	10547.8	7931.77	6690.44	9148.7	11389.3
Q7NRA7	7	3	40.1143	Flagellar hook-associated protein 2 OS=Chromobacterium violaceum (strain ATCC 12472 / DSM 30191 / JCM 1249 / NBRC 12614 / NCIMB 9131 / NCTC 9757) OX=243365 GN=CV_3876 PE=3 SV=1	1828.72	2128.9	2446.42	2303.39	3285.28	3700.63	2970.78	3710.09	1252.74	2419.01	2170.03	1804.25	2589.01	2886.26	2255.22	2701.53
Q7NSV8	6	3	59.8253	Uncharacterized protein OS=Chromobacterium violaceum (strain ATCC 12472 / DSM 30191 / JCM 1249 / NBRC 12614 / NCIMB 9131 / NCTC 9757) OX=243365 GN=CV_3311 PE=4 SV=1	18865.5	21443	18996.6	18046	21869.2	19222.8	21182.4	18152.3	39171.2	22336.7	22655	20849.5	17492.3	30558.5	23843.3	26970.3
Q7NQ95	4	3	22.3522	Thiosulfate sulfurtransferase OS=Chromobacterium violaceum (strain ATCC 12472 / DSM 30191 / JCM 1249 / NBRC 12614 / NCIMB 9131 / NCTC 9757) OX=243365 GN=sseA PE=4 SV=1	16616.5	20027.4	21402.5	20862	15960.7	15248	13772.3	16470.6	18092.7	20086.2	21131.5	21516.6	16182.5	18780.7	19777	14767.6
Q7NQP2	4	3	18.2902	Probable rhodanese-related sulfurtransferases OS=Chromobacterium violaceum (strain ATCC 12472 / DSM 30191 / JCM 1249 / NBRC 12614 / NCIMB 9131 / NCTC 9757) OX=243365 GN=CV_4095 PE=4 SV=1	7050.76	7763.08	6938.17	7088.72	5549.39	5891.9	9936.23	6658.07	8668.3	5748.84	9023.17	8248.83	8997.36	15023.9	12489.4	9028.58
Q7NUK7	3	3	28.478	Exodeoxyribonuclease 7 small subunit OS=Chromobacterium violaceum (strain ATCC 12472 / DSM 30191 / JCM 1249 / NBRC 12614 / NCIMB 9131 / NCTC 9757) OX=243365 GN=xseB PE=3 SV=1	154973	131341	133794	127240	228958	137537	176903	172055	114471	117364	134424	146153	259301	161669	155854	140549
Q7NSG5	6	3	37.255	Uncharacterized protein OS=Chromobacterium violaceum (strain ATCC 12472 / DSM 30191 / JCM 1249 / NBRC 12614 / NCIMB 9131 / NCTC 9757) OX=243365 GN=CV_3461 PE=4 SV=1	31222.9	39205.6	39281	32504.6	31908.9	36757.9	37511.3	33527.5	37261.7	40754.4	42556	36874.8	34540	42033.8	51979.7	25573
Q7NXA0	6	3	40.6236	Uncharacterized protein OS=Chromobacterium violaceum (strain ATCC 12472 / DSM 30191 / JCM 1249 / NBRC 12614 / NCIMB 9131 / NCTC 9757) OX=243365 GN=CV_1727 PE=4 SV=1	23450	26753.8	24761	24261.2	27113.2	21797.2	22940.5	25024.4	24361.4	23645.7	22225	23628.3	25582.6	24944.5	13810.6	18287.7
Q7NTZ9	4	3	22.7464	Putative glutamate--cysteine ligase 2 OS=Chromobacterium violaceum (strain ATCC 12472 / DSM 30191 / JCM 1249 / NBRC 12614 / NCIMB 9131 / NCTC 9757) OX=243365 GN=CV_2904 PE=3 SV=1	6898.02	7249.06	7108.4	6856.79	6068.41	6416.35	6740.64	5283.24	6219.76	7859.16	6712.76	6915.22	8477.26	6713.55	5485.58	7074.93
Q7NS72	4	3	36.7226	dCTP deaminase OS=Chromobacterium violaceum (strain ATCC 12472 / DSM 30191 / JCM 1249 / NBRC 12614 / NCIMB 9131 / NCTC 9757) OX=243365 GN=dcd PE=3 SV=1	13501.8	14918.1	12328.3	13967.3	11679.1	10144.7	9148.96	12473.6	16713	16182.2	15459	15304.1	14597.4	12729.8	14382.2	10469.6
Q7NWH3	5	3	24.2054	FMN-dependent NADH-azoreductase OS=Chromobacterium violaceum (strain ATCC 12472 / DSM 30191 / JCM 1249 / NBRC 12614 / NCIMB 9131 / NCTC 9757) OX=243365 GN=azoR PE=3 SV=1	11574.6	13038.4	12456.6	10733.3	11386	10849.2	12746	11230	8426.51	10865.2	11410	13476	9962.2	15199.7	11891.4	9755.33
Q7NXV2	6	3	40.7472	Probable methyl-accepting chemotaxis protein II OS=Chromobacterium violaceum (strain ATCC 12472 / DSM 30191 / JCM 1249 / NBRC 12614 / NCIMB 9131 / NCTC 9757) OX=243365 GN=CV_1524 PE=4 SV=1	27603	27155.6	29701	26353.1	28580.4	26010.5	28610	22741	28877.3	30692.9	31228.9	33842.5	23628.9	30814.1	29190.1	26687.2
Q7P148	3	3	23.15	Myo-inositol-1(Or 4)-monophosphatase OS=Chromobacterium violaceum (strain ATCC 12472 / DSM 30191 / JCM 1249 / NBRC 12614 / NCIMB 9131 / NCTC 9757) OX=243365 GN=suhB2 PE=4 SV=1	6334.11	6464.94	5214.93	4733.4	7897.2	5229.25	4834.93	3997.19	8201.16	7591.12	5876.88	6448.52	20488.1	6616.68	6689.79	4434.96
Q7NS22	3	3	17.5744	Probable hydrolase protein OS=Chromobacterium violaceum (strain ATCC 12472 / DSM 30191 / JCM 1249 / NBRC 12614 / NCIMB 9131 / NCTC 9757) OX=243365 GN=CV_3605 PE=4 SV=1	2563.83	2469.79	2037.17	2020.22	3708.52	3195.46	2561.88	2050.76	1726.39	3136.49	2398.91	2221.43	2191.47	3351.21	3640.01	2603.21
Q7NV27	4	3	31.2355	Uncharacterized protein OS=Chromobacterium violaceum (strain ATCC 12472 / DSM 30191 / JCM 1249 / NBRC 12614 / NCIMB 9131 / NCTC 9757) OX=243365 GN=CV_2519 PE=4 SV=1	21026.8	22065.6	17678.1	16025.6	21146.6	25902.5	25678.1	16494.6	37399.9	24792	21897.1	24617.6	21547.1	32100.2	30186.5	18770.8
Q7NTT7	4	3	29.4323	Uncharacterized protein OS=Chromobacterium violaceum (strain ATCC 12472 / DSM 30191 / JCM 1249 / NBRC 12614 / NCIMB 9131 / NCTC 9757) OX=243365 GN=CV_2966 PE=4 SV=1	326.524	170.059	210.611	250.613	529.377	395.144	667.582	226.685	245.501	342.647	133.969	196.498	12785.2	385.342	328.946	456.307
Q7NZZ3	3	3	17.0624	Homoserine kinase OS=Chromobacterium violaceum (strain ATCC 12472 / DSM 30191 / JCM 1249 / NBRC 12614 / NCIMB 9131 / NCTC 9757) OX=243365 GN=thrB PE=3 SV=1	11871.4	14127	14837.4	11956.8	19190.4	11571.4	11756.8	12198.7	11537.7	11937.8	13333.2	15377.8	10262.5	7883.21	8195.67	8804.71
Q7NY11	4	3	34.6829	30S ribosomal protein S15 OS=Chromobacterium violaceum (strain ATCC 12472 / DSM 30191 / JCM 1249 / NBRC 12614 / NCIMB 9131 / NCTC 9757) OX=243365 GN=rpsO PE=3 SV=1	27018.2	26128.4	23532.2	28269.2	26078.8	14889.4	23132.7	18269.8	28950.5	25147.3	24617.6	22951	19271.5	21631.4	16172.4	14479.2
Q7NRL4	4	3	26.3993	Thiazole synthase OS=Chromobacterium violaceum (strain ATCC 12472 / DSM 30191 / JCM 1249 / NBRC 12614 / NCIMB 9131 / NCTC 9757) OX=243365 GN=thiG PE=3 SV=1	8435.26	11021.9	9585.45	8347.51	10338.8	7784.11	8495.06	9266.31	8504.11	11843.7	11555.3	10647	10312.6	10088.2	9383.63	9938.47
Q7NSG1	9	3	47.0377	GMP synthase [glutamine-hydrolyzing] OS=Chromobacterium violaceum (strain ATCC 12472 / DSM 30191 / JCM 1249 / NBRC 12614 / NCIMB 9131 / NCTC 9757) OX=243365 GN=guaA PE=3 SV=1	2787.92	2776.59	2502.91	2038.8	3300.78	2733.8	1547.59	1992.9	1444.96	4952.84	3547.7	3620.76	4486.18	2939.89	4078.54	4131.07
Q7NV04	6	3	33.5086	Nitrate reductase OS=Chromobacterium violaceum (strain ATCC 12472 / DSM 30191 / JCM 1249 / NBRC 12614 / NCIMB 9131 / NCTC 9757) OX=243365 GN=narH PE=4 SV=1	5843.9	7761.99	11811.5	5314.81	4495.21	14661.1	13121.8	8241.48	3671.65	8763.08	12122.9	14180.1	4477.21	15189	13137	13965
Q7P0E7	6	3	33.299	Phosphoribosyl-AMP cyclohydrolase OS=Chromobacterium violaceum (strain ATCC 12472 / DSM 30191 / JCM 1249 / NBRC 12614 / NCIMB 9131 / NCTC 9757) OX=243365 GN=hisI PE=3 SV=1	6402.17	6565.19	6339.02	7048.52	6079.33	6671.68	2137.15	2855.03	10850.9	8846.77	11390.7	8918.79	7748.54	5645.44	6925.84	3656.54
Q7NZ94	5	3	28.5375	Dihydrofolate reductase OS=Chromobacterium violaceum (strain ATCC 12472 / DSM 30191 / JCM 1249 / NBRC 12614 / NCIMB 9131 / NCTC 9757) OX=243365 GN=folA PE=3 SV=1	3825.66	4733.02	4297.07	4912.04	2501.44	2173.99	2166.95	2528.69	3582.73	4243.87	4656.79	4211.57	3512.11	2390.84	2952.31	1278.37
Q7NX45	5	3	29.2179	Uncharacterized protein OS=Chromobacterium violaceum (strain ATCC 12472 / DSM 30191 / JCM 1249 / NBRC 12614 / NCIMB 9131 / NCTC 9757) OX=243365 GN=CV_1784 PE=4 SV=1	1884.25	1015.83	1074.05	1147.48	1649.03	1127.63	767.363	1044.4	840.038	1430.41	1131.97	901.662	785.479	1648.1	664.518	1170.18
Q7P1R7	6	3	41.9507	6-phosphogluconolactonase OS=Chromobacterium violaceum (strain ATCC 12472 / DSM 30191 / JCM 1249 / NBRC 12614 / NCIMB 9131 / NCTC 9757) OX=243365 GN=pgl PE=3 SV=1	8494.82	6326.91	6201.14	7785.98	7293.3	5942.03	6259.91	5686.88	8170.23	6493.95	5335.36	10030.3	7192.52	5716.47	5058.74	7697.83
Q7P1E8	6	3	38.5999	Probable methyl-accepting chemotaxis protein OS=Chromobacterium violaceum (strain ATCC 12472 / DSM 30191 / JCM 1249 / NBRC 12614 / NCIMB 9131 / NCTC 9757) OX=243365 GN=CV_0265 PE=4 SV=1	2435.73	6493.61	6423.93	5304.73	4212.74	4389.85	4190.55	4088.81	10280.5	3887.5	7776.26	6092.75	9991.91	4544.51	4780.11	4502.91
Q7P1V1	4	3	23.1486	Cell division coordinator CpoB OS=Chromobacterium violaceum (strain ATCC 12472 / DSM 30191 / JCM 1249 / NBRC 12614 / NCIMB 9131 / NCTC 9757) OX=243365 GN=cpoB PE=3 SV=1	7458.75	7519.21	6861.06	6457.62	6556.66	6138.51	5746.32	6458.24	6981.61	6220.42	5674.7	5666.16	7617.83	4650.92	4533.82	4939.38
Q7NZD6	7	3	59.1865	Biotin carboxyl carrier protein of acetyl-CoA carboxylase OS=Chromobacterium violaceum (strain ATCC 12472 / DSM 30191 / JCM 1249 / NBRC 12614 / NCIMB 9131 / NCTC 9757) OX=243365 GN=accB PE=4 SV=1	24207.8	22416.8	7561.67	32233.9	23058.7	29476.9	45683.9	37865.8	16932.6	18338.8	6579.01	5563.65	33751.7	46790.4	42617.2	47486.2
Q7NVG7	6	3	43.0616	Universal stress protein OS=Chromobacterium violaceum (strain ATCC 12472 / DSM 30191 / JCM 1249 / NBRC 12614 / NCIMB 9131 / NCTC 9757) OX=243365 GN=CV_2376 PE=3 SV=1	39894.9	35707.4	41462.6	41784.8	33411.2	28984.5	26352.4	44299.7	33735.3	44761.8	46763.8	59211.2	49899.6	33530.1	29347.3	36048.9
Q7NU69	5	3	29.5823	Uncharacterized protein OS=Chromobacterium violaceum (strain ATCC 12472 / DSM 30191 / JCM 1249 / NBRC 12614 / NCIMB 9131 / NCTC 9757) OX=243365 GN=CV_2834 PE=4 SV=1	11849.7	13399.4	12043.8	9835.63	5451.07	6389.31	4550.31	3963.21	13712.6	10504.3	13857.3	11284.4	7494.97	8306.74	8836.26	9680.78
Q7NZP5	3	3	29.2574	Exodeoxyribonuclease III OS=Chromobacterium violaceum (strain ATCC 12472 / DSM 30191 / JCM 1249 / NBRC 12614 / NCIMB 9131 / NCTC 9757) OX=243365 GN=xthA PE=4 SV=1	1739.88	1886.12	1824.06	1815.12	2009.01	2845.01	1802.02	1921.74	1252.09	2624.61	2303.58	2189.9	2121.94	3681.43	2234.97	1494.15
Q7P236	6	3	45.3833	Uncharacterized protein OS=Chromobacterium violaceum (strain ATCC 12472 / DSM 30191 / JCM 1249 / NBRC 12614 / NCIMB 9131 / NCTC 9757) OX=243365 GN=CV_0025 PE=4 SV=1	3340.02	4529.47	4645.42	3984.49	2615.7	2583.92	2108.74	3262.96	4565.27	4785.43	4411.62	4210.7	4108.51	2309.28	3537.85	2466.55
Q7NSS5	5	3	42.0593	UPF0434 protein CV_3345 OS=Chromobacterium violaceum (strain ATCC 12472 / DSM 30191 / JCM 1249 / NBRC 12614 / NCIMB 9131 / NCTC 9757) OX=243365 GN=CV_3345 PE=1 SV=1	9237.05	11745.9	13178.9	14465.9	10721.2	12687.1	13130.9	14138.8	11200	12435.8	14028.4	12936.4	56103.4	15584.7	16533.5	11829.8
Q7NTU7	4	3	21.5127	Transcriptional regulator GntR OS=Chromobacterium violaceum (strain ATCC 12472 / DSM 30191 / JCM 1249 / NBRC 12614 / NCIMB 9131 / NCTC 9757) OX=243365 GN=gntR PE=1 SV=1	8860.04	13005.3	9729.54	11276.6	7332.97	9016.69	3688.68	9281.44	9439.73	10120	11466.3	10950.6	11499.7	7002.99	2791.42	8960.48
Q7NX68	4	3	22.4528	Probable transcriptional regulator (AraC/XylS family) OS=Chromobacterium violaceum (strain ATCC 12472 / DSM 30191 / JCM 1249 / NBRC 12614 / NCIMB 9131 / NCTC 9757) OX=243365 GN=CV_1760 PE=4 SV=1	7065.49	8744.5	9037.98	7461.18	7294.68	10440.4	6872.24	6430.76	7428.4	7630.69	7415.12	8249.41	7510.76	10839	8290.79	7029.66
Q7NQW6	4	3	21.8442	UDP-N-acetylglucosamine 2-epimerase OS=Chromobacterium violaceum (strain ATCC 12472 / DSM 30191 / JCM 1249 / NBRC 12614 / NCIMB 9131 / NCTC 9757) OX=243365 GN=wecB PE=3 SV=1	2675.61	1854.31	2636.83	3108.04	18065.9	54327.2	44240.7	17044.9	3248.92	2164.17	2069.66	1445.36	4316.9	33994.2	24867	21611.7
Q7NQ92	8	3	64.3893	Orotate phosphoribosyltransferase OS=Chromobacterium violaceum (strain ATCC 12472 / DSM 30191 / JCM 1249 / NBRC 12614 / NCIMB 9131 / NCTC 9757) OX=243365 GN=pyrE PE=3 SV=1	24751.8	28551.7	26558.8	25207.8	20025.1	23497	13143.7	20891.8	23350.5	34580.1	35465.6	30939.6	34204.9	23478.1	16211.5	23170
Q7NXH2	4	3	17.2427	Glycine--tRNA ligase alpha subunit OS=Chromobacterium violaceum (strain ATCC 12472 / DSM 30191 / JCM 1249 / NBRC 12614 / NCIMB 9131 / NCTC 9757) OX=243365 GN=glyQ PE=3 SV=1	2458.31	2636.96	2364.98	3737.16	2414.12	1642.79	1331.54	3121.13	3097.99	2175.48	3079.17	2641.52	2019.83	1094.9	2109.37	1877.81
Q7NTC4	4	3	20.6131	Flagellar motor switch protein OS=Chromobacterium violaceum (strain ATCC 12472 / DSM 30191 / JCM 1249 / NBRC 12614 / NCIMB 9131 / NCTC 9757) OX=243365 GN=fliG1 PE=4 SV=1	4924.45	4523.18	5120.67	3861.42	5324.89	8393.84	1861.47	3979.86	1547.5	4066.02	3762.98	4279.77	9946.63	6658.95	3176.86	3216.5
Q7P0B1	4	3	24.2999	Probable hemolysin OS=Chromobacterium violaceum (strain ATCC 12472 / DSM 30191 / JCM 1249 / NBRC 12614 / NCIMB 9131 / NCTC 9757) OX=243365 GN=CV_0656 PE=4 SV=1	8722.35	6241.34	5617.42	6370.89	8604.08	3840.02	3129.32	7986.24	6769.38	5690.89	7080.8	6468.33	5634.8	4059.65	4455.88	4990.41
Q7NVI6	4	3	21.9275	Cytokinin riboside 5'-monophosphate phosphoribohydrolase OS=Chromobacterium violaceum (strain ATCC 12472 / DSM 30191 / JCM 1249 / NBRC 12614 / NCIMB 9131 / NCTC 9757) OX=243365 GN=CV_2356 PE=3 SV=1	24314.5	26786.8	23031.5	20875.1	35390.5	35068.4	24409	17465.9	16939.3	22726.8	18525	20989.6	28121.8	31025.9	27372.6	18451.2
Q7NZL0	3	3	18.4503	Uncharacterized protein OS=Chromobacterium violaceum (strain ATCC 12472 / DSM 30191 / JCM 1249 / NBRC 12614 / NCIMB 9131 / NCTC 9757) OX=243365 GN=CV_0912 PE=4 SV=1	8422.62	7510.12	7161.34	7509.89	6646.4	6566	5891.29	6495.87	7304.52	7166.44	7062.01	8210	9551.33	8560.08	8242.02	7510.74
Q7NSP2	5	3	23.439	Hydrogen peroxide-inducible genes activator OS=Chromobacterium violaceum (strain ATCC 12472 / DSM 30191 / JCM 1249 / NBRC 12614 / NCIMB 9131 / NCTC 9757) OX=243365 GN=oxyR PE=3 SV=1	4116	4811.65	3255.73	3880.57	4328.01	3017.91	36387.5	6930.62	4653.7	3612.88	3882.65	3536.25	3546.84	4142	3706.68	6293.45
Q7NSS9	7	3	50.1586	Probable sensory transduction protein OS=Chromobacterium violaceum (strain ATCC 12472 / DSM 30191 / JCM 1249 / NBRC 12614 / NCIMB 9131 / NCTC 9757) OX=243365 GN=CV_3341 PE=4 SV=1	1732.84	1753.26	1987.04	1490.03	1624.22	1990.78	1819.02	1592.8	2269.03	1578.03	1574	2028.55	1360.08	827.073	917.802	2075.31
Q7NYZ5	6	3	51.8881	Protein-export protein SecB OS=Chromobacterium violaceum (strain ATCC 12472 / DSM 30191 / JCM 1249 / NBRC 12614 / NCIMB 9131 / NCTC 9757) OX=243365 GN=secB PE=3 SV=1	21104.9	19081	18186.2	18582.1	22131.2	11565.4	6769.76	11703.4	25231	14895.5	19722.9	23055.6	13956.2	8832.35	7912.73	5300.61
Q7NUY9	3	3	23.2321	ATP-dependent Clp protease proteolytic subunit OS=Chromobacterium violaceum (strain ATCC 12472 / DSM 30191 / JCM 1249 / NBRC 12614 / NCIMB 9131 / NCTC 9757) OX=243365 GN=clpP PE=3 SV=1	2342.76	2916.96	2444.57	2574.04	3265.73	4045.19	2390.67	1758.17	1230.88	3085.79	2862.06	2874.51	8137.39	4011.86	3338.45	2985.28
Q7NXJ0	3	3	12.0906	Pantothenate synthetase OS=Chromobacterium violaceum (strain ATCC 12472 / DSM 30191 / JCM 1249 / NBRC 12614 / NCIMB 9131 / NCTC 9757) OX=243365 GN=panC PE=3 SV=1	2834.83	3563.78	3323.23	3179.9	3865.26	5458.74	4843.79	3630.55	3639.06	3115.42	4361.55	3695.96	3293.22	6302.36	5992.1	4831.96
Q7NT63	4	3	32.0107	UPF0307 protein CV_3198 OS=Chromobacterium violaceum (strain ATCC 12472 / DSM 30191 / JCM 1249 / NBRC 12614 / NCIMB 9131 / NCTC 9757) OX=243365 GN=CV_3198 PE=3 SV=1	10468.2	15147.7	16203.9	12880.3	11880	21146.8	19015	15051.4	13757	15598.8	17894.2	20047.8	12083.3	22132.6	17679.5	15767.4
Q7NQX4	6	3	36.6777	dTDP-4-dehydrorhamnose reductase OS=Chromobacterium violaceum (strain ATCC 12472 / DSM 30191 / JCM 1249 / NBRC 12614 / NCIMB 9131 / NCTC 9757) OX=243365 GN=rfbD PE=3 SV=1	9895.1	12623.2	9251.42	13992.2	14735.7	8717.61	14633.6	19063.4	12313.6	10129.7	11538.5	12252.5	10429.8	6887.86	12946.2	12754.6
Q7NZ37	4	3	23.1575	Uridine kinase OS=Chromobacterium violaceum (strain ATCC 12472 / DSM 30191 / JCM 1249 / NBRC 12614 / NCIMB 9131 / NCTC 9757) OX=243365 GN=udk PE=3 SV=1	10113.6	11066.9	12788.4	13054.7	10606.3	11931.5	10094.4	10595.4	12817.4	10186.2	11479.1	10574.1	9611.18	13357.8	8585.56	7974.06
Q7NRA4	15	3	110.753	Flagellin OS=Chromobacterium violaceum (strain ATCC 12472 / DSM 30191 / JCM 1249 / NBRC 12614 / NCIMB 9131 / NCTC 9757) OX=243365 GN=fliC1 PE=3 SV=1	2611.09	3570.48	3647.93	3001.84	3001.52	5760.55	6298.47	2618.05	3657.21	3840.77	4483.21	2430.92	4516.22	9759.37	2684.73	3111.03
Q7NRS0	4	3	26.8257	Putative phosphoenolpyruvate synthase regulatory protein OS=Chromobacterium violaceum (strain ATCC 12472 / DSM 30191 / JCM 1249 / NBRC 12614 / NCIMB 9131 / NCTC 9757) OX=243365 GN=CV_3710 PE=3 SV=1	5647.52	7802	13539.2	12271.5	6722.95	15386.2	11860.3	10669.8	4119.3	9994.33	12118.9	7323.5	4026.86	20633.6	13977.4	5055.76
Q7NXT7	5	3	46.3543	Probable amino acid ABC transporter OS=Chromobacterium violaceum (strain ATCC 12472 / DSM 30191 / JCM 1249 / NBRC 12614 / NCIMB 9131 / NCTC 9757) OX=243365 GN=CV_1539 PE=4 SV=1	9286.63	9245.34	9358	10011.4	9394.01	3829	9747.43	5568.56	10480.1	9505.98	9837.01	9775.56	10788.1	6050.08	7048.76	9544.53
Q7NV43	4	3	35.3622	Replicative DNA helicase OS=Chromobacterium violaceum (strain ATCC 12472 / DSM 30191 / JCM 1249 / NBRC 12614 / NCIMB 9131 / NCTC 9757) OX=243365 GN=dnaB PE=3 SV=1	3725.53	3850.63	3168.14	3188.91	4120.33	1361.14	1231.52	2475.45	3581.97	2838.36	3691.4	2732.89	2264.46	891.043	1931.37	1264.81
Q7P1K6	6	3	41.2037	Probable two-component system, regulatory protein OS=Chromobacterium violaceum (strain ATCC 12472 / DSM 30191 / JCM 1249 / NBRC 12614 / NCIMB 9131 / NCTC 9757) OX=243365 GN=CV_0207 PE=4 SV=1	24177.4	25320.8	18199.9	19403.1	14726	17694	12784.6	13353.3	29831.7	21491.8	21985.5	16882.4	26472	18428.2	19145.2	10996.8
Q7NR49	4	3	28.9716	D-alanyl-D-alanine dipeptidase OS=Chromobacterium violaceum (strain ATCC 12472 / DSM 30191 / JCM 1249 / NBRC 12614 / NCIMB 9131 / NCTC 9757) OX=243365 GN=ddpX PE=3 SV=1	6721.99	8469.19	7313.65	6535.66	6387.88	2759.36	4753.27	7221.3	7316.1	9767.51	10243.7	10097.2	9774.72	5316.59	3977.11	2988.39
Q7NT90	4	3	21.6516	Uncharacterized protein OS=Chromobacterium violaceum (strain ATCC 12472 / DSM 30191 / JCM 1249 / NBRC 12614 / NCIMB 9131 / NCTC 9757) OX=243365 GN=CV_3169 PE=4 SV=1	17038.5	19420.4	18500.1	18375	17004	17462	11892.8	15921.4	20019.7	19930	20439.8	17898.3	14599.2	15678.8	18506.7	13860.4
Q7NVP3	3	3	11.3542	Uncharacterized protein OS=Chromobacterium violaceum (strain ATCC 12472 / DSM 30191 / JCM 1249 / NBRC 12614 / NCIMB 9131 / NCTC 9757) OX=243365 GN=CV_2299 PE=4 SV=1	4089.88	5482.12	5765.64	5240.68	3176.57	3367.53	2417.34	3018.45	4308.35	4100.62	5747.28	4324.27	1650.01	3327.88	2612.39	2622.01
Q7NRU4	6	3	37.578	Histone deacetylase OS=Chromobacterium violaceum (strain ATCC 12472 / DSM 30191 / JCM 1249 / NBRC 12614 / NCIMB 9131 / NCTC 9757) OX=243365 GN=hda PE=4 SV=1	9105.73	19899	18400.1	16814.9	14890.2	5061.15	2179.5	12457.9	24629.3	11928.6	14579.8	15609.8	10415.5	2514.55	2968.3	1784.11
Q7NYB2	9	3	61.1565	Uncharacterized protein OS=Chromobacterium violaceum (strain ATCC 12472 / DSM 30191 / JCM 1249 / NBRC 12614 / NCIMB 9131 / NCTC 9757) OX=243365 GN=CV_1362 PE=3 SV=1	408.992	348.423	626.767	538.062	612.301	933.115	902.365	1046.05	148.503	681.312	616.746	652.781	777.836	2393.35	885.338	722.913
Q7NSP3	6	3	56.3284	Cell division topological specificity factor OS=Chromobacterium violaceum (strain ATCC 12472 / DSM 30191 / JCM 1249 / NBRC 12614 / NCIMB 9131 / NCTC 9757) OX=243365 GN=minE PE=3 SV=1	21523.9	26341.9	24299.8	23679.2	21490.6	25415.3	20630.3	16053.1	19866.5	25090.5	26616	26896.1	22585.4	27021.8	24694.1	16747.5
Q7NX81	7	3	51.9885	50S ribosomal protein L31 OS=Chromobacterium violaceum (strain ATCC 12472 / DSM 30191 / JCM 1249 / NBRC 12614 / NCIMB 9131 / NCTC 9757) OX=243365 GN=rpmE PE=3 SV=1	13224.8	15886.1	13269.4	13593	10820.6	11437.1	12914	10070.5	15088.1	14185.4	13823.2	13810.8	16369.1	11779.9	13909.1	8928.03
Q7NWQ6	7	3	39.0747	Bifunctional protein FolD OS=Chromobacterium violaceum (strain ATCC 12472 / DSM 30191 / JCM 1249 / NBRC 12614 / NCIMB 9131 / NCTC 9757) OX=243365 GN=folD PE=3 SV=1	10671.8	10596	12317.5	16220.8	8194.76	11962.9	12373.5	13521.2	17217.6	9748.01	13491.2	16067.7	10783.4	13798.6	12243.4	11967.9
Q7NUX6	7	3	40.5985	LasA protease OS=Chromobacterium violaceum (strain ATCC 12472 / DSM 30191 / JCM 1249 / NBRC 12614 / NCIMB 9131 / NCTC 9757) OX=243365 GN=lasA PE=4 SV=1	6578.07	6525.08	10793.8	4937.59	4385.58	12093.9	6757.88	3063.42	6780.1	6145.56	10712.1	8557.1	4603.35	10582	3534.86	8166.02
Q7NY61	4	3	29.666	Copper homeostasis protein CutC OS=Chromobacterium violaceum (strain ATCC 12472 / DSM 30191 / JCM 1249 / NBRC 12614 / NCIMB 9131 / NCTC 9757) OX=243365 GN=cutC PE=3 SV=1	8944.53	5792.72	4828.95	5099.25	118956	75618.6	32207.3	12426.9	5138.82	6448.08	5138.52	5259.01	17391	43670.3	66513.3	38525.3
Q7NW08	7	3	42.6812	Ribulose-phosphate 3-epimerase OS=Chromobacterium violaceum (strain ATCC 12472 / DSM 30191 / JCM 1249 / NBRC 12614 / NCIMB 9131 / NCTC 9757) OX=243365 GN=rpe PE=3 SV=1	2334.93	8436.96	7014.52	7266.27	2476.89	7144.6	4260.88	6670.57	4172.49	6170.83	6312.76	2104.55	5441.17	8926.58	5577.18	1672.83
Q7P0R8	3	3	28.7829	Cell division protein ZapA OS=Chromobacterium violaceum (strain ATCC 12472 / DSM 30191 / JCM 1249 / NBRC 12614 / NCIMB 9131 / NCTC 9757) OX=243365 GN=CV_0498 PE=4 SV=1	11064.2	9635.87	8554.6	9771.71	6831.99	6347.85	6277	6970.79	8017.24	9225.77	11898.2	11453.8	6435.44	8088.24	5677.88	7835.06
Q7NW51	3	3	10.8373	Uncharacterized protein OS=Chromobacterium violaceum (strain ATCC 12472 / DSM 30191 / JCM 1249 / NBRC 12614 / NCIMB 9131 / NCTC 9757) OX=243365 GN=CV_2139 PE=4 SV=1	9337.15	6886.65	6132.19	6790.56	6105.26	5363.5	5542.02	4281.74	8849.81	7145.16	7213.47	6858.57	2034.56	5975.96	7202.72	3772.58
Q7P142	3	3	23.8189	Probable resistance protein OS=Chromobacterium violaceum (strain ATCC 12472 / DSM 30191 / JCM 1249 / NBRC 12614 / NCIMB 9131 / NCTC 9757) OX=243365 GN=CV_0372 PE=4 SV=1	105250	116153	94027.4	92909.9	61422.7	59799.2	70570.1	52147.6	124413	97284.9	105620	106288	89546.9	56412.5	75019.4	50303.7
Q7NRU8	7	3	43.5114	RNA polymerase sigma factor RpoS OS=Chromobacterium violaceum (strain ATCC 12472 / DSM 30191 / JCM 1249 / NBRC 12614 / NCIMB 9131 / NCTC 9757) OX=243365 GN=rpoS PE=3 SV=1	4689.67	10591.9	11373.9	9309.03	3334	4702.91	4714.32	5803.3	6593.05	7032.67	9477	12918	3391.62	4147.48	4898.73	8780.67
Q7NQ18	3	3	10.9017	Uncharacterized protein OS=Chromobacterium violaceum (strain ATCC 12472 / DSM 30191 / JCM 1249 / NBRC 12614 / NCIMB 9131 / NCTC 9757) OX=243365 GN=CV_4324 PE=4 SV=1	1566.1	1849.15	1495.84	1716.49	2034.36	1915.72	2967.1	2187.04	1820.48	1566.1	1760.08	1302.11	1370.27	2800.37	3635.65	1251.61
Q7NRS7	3	3	10.7052	Adenine DNA glycosylase OS=Chromobacterium violaceum (strain ATCC 12472 / DSM 30191 / JCM 1249 / NBRC 12614 / NCIMB 9131 / NCTC 9757) OX=243365 GN=mutY PE=3 SV=1	2439.18	3390.56	3064.13	3096.89	2304.26	1556.66	1518.63	2933.79	1864.5	3376.1	3627.79	3048.13	2432.85	1710.67	1457.21	3520.62
Q7NZ68	6	3	41.0651	Uncharacterized protein OS=Chromobacterium violaceum (strain ATCC 12472 / DSM 30191 / JCM 1249 / NBRC 12614 / NCIMB 9131 / NCTC 9757) OX=243365 GN=CV_1054 PE=4 SV=1	2661.32	2056.95	2656.46	901.762	2135.48	1557.9	514.841	1102.77	1233.83	3019.74	2449.58	2474.02	3938.88	1537.88	357.788	1260.01
Q7NRV2	10	3	57.7722	Quinolinate synthase OS=Chromobacterium violaceum (strain ATCC 12472 / DSM 30191 / JCM 1249 / NBRC 12614 / NCIMB 9131 / NCTC 9757) OX=243365 GN=nadA PE=4 SV=1	3742.35	2833.69	2484.15	3448.85	3300.21	1782.11	1400.55	2294.18	4171.08	4125.34	2869.84	3070.53	2340.18	1653.4	1485.65	1733.48
Q7NR75	4	3	23.7432	UPF0301 protein CV_3909 OS=Chromobacterium violaceum (strain ATCC 12472 / DSM 30191 / JCM 1249 / NBRC 12614 / NCIMB 9131 / NCTC 9757) OX=243365 GN=CV_3909 PE=3 SV=2	28009.6	44236.6	30673.5	32575.4	32714.6	44867.5	24431.1	20335.7	20756.6	51614.3	39534.9	23895.1	33632.6	55021.2	37600.5	15862.5
Q7NZB9	8	3	54.2912	ATP-dependent RNA helicase OS=Chromobacterium violaceum (strain ATCC 12472 / DSM 30191 / JCM 1249 / NBRC 12614 / NCIMB 9131 / NCTC 9757) OX=243365 GN=rhlE4 PE=4 SV=1	938.819	1656.5	2315.81	1767.24	831.736	2312.04	2968.01	1533.38	920.387	2115.72	2624.59	2642.55	695.299	3080.24	1091.66	1392.44
Q7P1G7	3	3	18.9836	Probable biphenyl-2,3-diol 1,2-dioxygenase III OS=Chromobacterium violaceum (strain ATCC 12472 / DSM 30191 / JCM 1249 / NBRC 12614 / NCIMB 9131 / NCTC 9757) OX=243365 GN=CV_0246 PE=4 SV=1	33080.6	34517.4	28629	27316.9	35743.9	31006	27550.6	28462.2	27327.3	30388.7	31244.3	30923.1	33260.8	28221.4	36192.5	28485.9
Q7NZ25	55	29	382.036	Probable binding protein component of ABC dipeptide transporter OS=Chromobacterium violaceum (strain ATCC 12472 / DSM 30191 / JCM 1249 / NBRC 12614 / NCIMB 9131 / NCTC 9757) OX=243365 GN=CV_1097 PE=4 SV=1	288339	289613	240984	275405	287425	253854	261341	246266	353434	363152	325661	374969	406032	321665	342636	336989
Q7NYA8	48	29	297.209	Probable phasin OS=Chromobacterium violaceum (strain ATCC 12472 / DSM 30191 / JCM 1249 / NBRC 12614 / NCIMB 9131 / NCTC 9757) OX=243365 GN=CV_1366 PE=4 SV=1	500455	554039	520237	531600	515308	507884	540960	519881	450617	515962	529057	487584	505434	557296	555673	428539
Q7NQ13	45	29	315.506	Probable oligopeptide ABC transporter system, substrate-binding protein OS=Chromobacterium violaceum (strain ATCC 12472 / DSM 30191 / JCM 1249 / NBRC 12614 / NCIMB 9131 / NCTC 9757) OX=243365 GN=CV_4329 PE=4 SV=1	238598	256449	256462	256625	236506	261311	225822	204478	297525	271515	320956	287458	280753	283162	279436	202201
Q7NRK0	36	29	226.038	Ornithine carbamoyltransferase, catabolic OS=Chromobacterium violaceum (strain ATCC 12472 / DSM 30191 / JCM 1249 / NBRC 12614 / NCIMB 9131 / NCTC 9757) OX=243365 GN=arcB PE=3 SV=1	260322	255352	236101	247401	227010	197891	193190	199192	217916	226468	246351	239419	190905	183921	200845	162906
Q7NQG4	35	29	169.946	50S ribosomal protein L5 OS=Chromobacterium violaceum (strain ATCC 12472 / DSM 30191 / JCM 1249 / NBRC 12614 / NCIMB 9131 / NCTC 9757) OX=243365 GN=rplE PE=3 SV=1	347703	380135	335436	366856	306498	300638	290445	321384	337081	311346	339600	320570	355111	318341	374950	248214
Q7NWH0	41	28	327.79	Probable aldehyde dehydrogenase OS=Chromobacterium violaceum (strain ATCC 12472 / DSM 30191 / JCM 1249 / NBRC 12614 / NCIMB 9131 / NCTC 9757) OX=243365 GN=CV_2019 PE=3 SV=1	481380	401568	473620	437025	484120	372614	422524	416466	383942	391150	405833	403676	401709	375252	371299	357124
Q7NZF3	36	28	258.716	4-hydroxyphenylpyruvate dioxygenase OS=Chromobacterium violaceum (strain ATCC 12472 / DSM 30191 / JCM 1249 / NBRC 12614 / NCIMB 9131 / NCTC 9757) OX=243365 GN=hpd PE=4 SV=1	498312	496987	478692	648769	447069	403103	509533	535948	622669	431251	511781	479143	453090	446087	514363	492411
Q7P190	41	28	250.927	Urocanate hydratase OS=Chromobacterium violaceum (strain ATCC 12472 / DSM 30191 / JCM 1249 / NBRC 12614 / NCIMB 9131 / NCTC 9757) OX=243365 GN=hutU PE=3 SV=1	144572	148420	154535	169936	125318	121862	125079	144069	129943	122574	137630	133742	129014	129430	138089	114557
Q7NY14	42	28	323.692	Transcription termination/antitermination protein NusA OS=Chromobacterium violaceum (strain ATCC 12472 / DSM 30191 / JCM 1249 / NBRC 12614 / NCIMB 9131 / NCTC 9757) OX=243365 GN=nusA PE=3 SV=1	274927	322688	299052	305368	304976	309614	205636	279446	338739	316311	329895	304836	281983	280476	279193	266113
Q7NQ87	32	27	152.732	DNA-binding stress protein OS=Chromobacterium violaceum (strain ATCC 12472 / DSM 30191 / JCM 1249 / NBRC 12614 / NCIMB 9131 / NCTC 9757) OX=243365 GN=dps PE=3 SV=1	363095	319319	324429	362286	375297	279985	313879	310712	295562	292386	315263	332830	250042	331990	364372	289567
Q7NYH1	38	27	281.033	Inosine-5'-monophosphate dehydrogenase OS=Chromobacterium violaceum (strain ATCC 12472 / DSM 30191 / JCM 1249 / NBRC 12614 / NCIMB 9131 / NCTC 9757) OX=243365 GN=guaB PE=3 SV=1	162915	164640	158488	161174	148074	117556	130336	130528	166707	155704	149381	156180	194010	112667	118650	110156
Q7NX63	35	25	239.673	Probable isovaleryl-CoA dehydrogenase OS=Chromobacterium violaceum (strain ATCC 12472 / DSM 30191 / JCM 1249 / NBRC 12614 / NCIMB 9131 / NCTC 9757) OX=243365 GN=CV_1766 PE=3 SV=1	169006	166694	145432	218164	133687	96121.1	100590	115725	152996	126487	124048	125396	118926	93410.1	88027.3	74112.5
Q7NQF5	34	25	194.819	50S ribosomal protein L2 OS=Chromobacterium violaceum (strain ATCC 12472 / DSM 30191 / JCM 1249 / NBRC 12614 / NCIMB 9131 / NCTC 9757) OX=243365 GN=rplB PE=3 SV=1	267321	457694	253489	184872	269559	376636	214191	152530	260304	290333	408324	251422	346332	254613	406046	176886
Q7NUZ4	39	25	242.942	Peptidylprolyl isomerase OS=Chromobacterium violaceum (strain ATCC 12472 / DSM 30191 / JCM 1249 / NBRC 12614 / NCIMB 9131 / NCTC 9757) OX=243365 GN=CV_2553 PE=4 SV=1	152732	153500	144170	152923	144005	152358	133703	140465	149133	144828	149230	149125	764237	150530	166710	137265
Q7NWG4	36	24	243.38	Probable aminotransferase OS=Chromobacterium violaceum (strain ATCC 12472 / DSM 30191 / JCM 1249 / NBRC 12614 / NCIMB 9131 / NCTC 9757) OX=243365 GN=CV_2025 PE=1 SV=1	383974	337978	374849	375556	360900	252417	263167	320953	302388	311081	339765	329760	277119	227260	254621	237644
Q7NSR6	38	24	252.38	Carboxy-terminal processing protease OS=Chromobacterium violaceum (strain ATCC 12472 / DSM 30191 / JCM 1249 / NBRC 12614 / NCIMB 9131 / NCTC 9757) OX=243365 GN=prc PE=3 SV=1	145058	121246	125766	127224	143000	122988	109065	112738	139194	128965	148183	154262	113590	125595	119627	121153
Q7NVZ3	31	24	225.352	Elongation factor Ts OS=Chromobacterium violaceum (strain ATCC 12472 / DSM 30191 / JCM 1249 / NBRC 12614 / NCIMB 9131 / NCTC 9757) OX=243365 GN=tsf PE=3 SV=1	348139	371716	347255	372273	357137	355836	323221	300328	375123	314094	417315	402818	307086	365923	376978	315583
Q7NS89	46	24	286.203	Histidine--tRNA ligase OS=Chromobacterium violaceum (strain ATCC 12472 / DSM 30191 / JCM 1249 / NBRC 12614 / NCIMB 9131 / NCTC 9757) OX=243365 GN=hisS PE=3 SV=1	103888	102865	97271.3	94655.7	99472.4	89485.5	72868.7	73425.3	103493	100545	100897	102071	97677.1	92747.9	84136	80126.3
Q7P0K7	35	24	249.222	Glyceraldehyde-3-phosphate dehydrogenase OS=Chromobacterium violaceum (strain ATCC 12472 / DSM 30191 / JCM 1249 / NBRC 12614 / NCIMB 9131 / NCTC 9757) OX=243365 GN=gapA PE=3 SV=1	238582	202442	196107	238651	215924	152404	173185	200449	246317	193151	195868	208860	242402	148728	155082	171277
Q7NZ46	31	24	185.977	Succinate--CoA ligase [ADP-forming] subunit alpha OS=Chromobacterium violaceum (strain ATCC 12472 / DSM 30191 / JCM 1249 / NBRC 12614 / NCIMB 9131 / NCTC 9757) OX=243365 GN=sucD PE=3 SV=1	303597	320537	295729	316951	311030	311746	309545	303395	276959	302568	308395	311633	325092	315717	355013	265865
Q7P1U2	33	23	247.036	Probable amino acid ABC transporter, periplasmic amino acid-binding protein OS=Chromobacterium violaceum (strain ATCC 12472 / DSM 30191 / JCM 1249 / NBRC 12614 / NCIMB 9131 / NCTC 9757) OX=243365 GN=CV_0120 PE=4 SV=1	78527.4	86577.8	100735	94970.5	102013	106870	99963.2	101712	144707	127241	147901	144071	163551	175451	185565	117628
Q7NWA7	31	23	223.069	Probable enoyl-CoA hydratase OS=Chromobacterium violaceum (strain ATCC 12472 / DSM 30191 / JCM 1249 / NBRC 12614 / NCIMB 9131 / NCTC 9757) OX=243365 GN=CV_2083 PE=3 SV=1	98121.4	104179	111164	103487	96447.8	111157	103689	102052	101751	103929	114983	116139	94850.6	120360	113729	89755.2
Q7NTF0	28	23	209.706	Probable two-component response regulator OS=Chromobacterium violaceum (strain ATCC 12472 / DSM 30191 / JCM 1249 / NBRC 12614 / NCIMB 9131 / NCTC 9757) OX=243365 GN=CV_3107 PE=4 SV=1	144322	160182	153882	121949	126347	126987	111910	104605	169368	165976	177852	181234	131372	128561	129675	129063
Q7NTX0	35	23	246.678	Peptidylprolyl isomerase OS=Chromobacterium violaceum (strain ATCC 12472 / DSM 30191 / JCM 1249 / NBRC 12614 / NCIMB 9131 / NCTC 9757) OX=243365 GN=CV_2933 PE=4 SV=1	132340	133989	135442	145717	126069	139343	132331	137504	148641	142791	153889	147543	191245	152026	146840	115560
Q7NX09	42	23	248.654	Ribonuclease E OS=Chromobacterium violaceum (strain ATCC 12472 / DSM 30191 / JCM 1249 / NBRC 12614 / NCIMB 9131 / NCTC 9757) OX=243365 GN=rne PE=3 SV=1	37319.9	40598.6	48374.3	52358.9	40829.2	36292.3	28534.9	43964.3	36188.2	33688.8	40359.2	39836.8	30940.9	31031.2	28277.1	29980.9
Q7NWA2	33	23	255.701	Acetyl-CoA C-acetyltransferase OS=Chromobacterium violaceum (strain ATCC 12472 / DSM 30191 / JCM 1249 / NBRC 12614 / NCIMB 9131 / NCTC 9757) OX=243365 GN=atoB PE=3 SV=1	286579	282939	292334	314278	211318	172841	193863	234188	284196	226563	234615	245146	200578	155523	167568	166451
Q7NXL5	30	22	240.015	Nucleoid-associated protein CV_1611 OS=Chromobacterium violaceum (strain ATCC 12472 / DSM 30191 / JCM 1249 / NBRC 12614 / NCIMB 9131 / NCTC 9757) OX=243365 GN=CV_1611 PE=3 SV=2	236388	386979	413281	316097	278657	384773	367347	339480	492462	394107	475757	426897	280295	392807	387287	421522
Q7NZ48	33	22	225.038	Dihydrolipoyl dehydrogenase OS=Chromobacterium violaceum (strain ATCC 12472 / DSM 30191 / JCM 1249 / NBRC 12614 / NCIMB 9131 / NCTC 9757) OX=243365 GN=lpdA2 PE=3 SV=1	82739.4	97613.3	101163	98737.7	83156.8	87304.9	93467	103827	97072.9	88758.9	90340.5	102447	76279.6	80546.4	76474.5	86953.1
Q7NPY5	28	22	208.783	Rod shape-determining protein mreB OS=Chromobacterium violaceum (strain ATCC 12472 / DSM 30191 / JCM 1249 / NBRC 12614 / NCIMB 9131 / NCTC 9757) OX=243365 GN=mreB PE=4 SV=1	151489	145141	150749	142951	154829	152864	132863	131056	151081	163861	154818	157941	149090	166129	139658	138176
Q7NW92	37	22	220.725	Probable tldD protein family OS=Chromobacterium violaceum (strain ATCC 12472 / DSM 30191 / JCM 1249 / NBRC 12614 / NCIMB 9131 / NCTC 9757) OX=243365 GN=CV_2098 PE=4 SV=1	49178.9	47623.8	41389.7	40331.9	51448.8	46562.9	38008.3	36763.4	73884.5	49382.6	47091.1	46305.6	52952.1	44046	47526	39034.1
Q7P0J3	31	22	189.63	Proline--tRNA ligase OS=Chromobacterium violaceum (strain ATCC 12472 / DSM 30191 / JCM 1249 / NBRC 12614 / NCIMB 9131 / NCTC 9757) OX=243365 GN=proS PE=3 SV=1	78716.4	66309.4	72987.3	77248.9	75398.1	66136.2	58326.5	66706.6	72699.1	68492.8	74617.8	76031.3	53330.2	71855.4	64583.8	69119.1
Q7NYI8	37	22	284.25	Serine hydroxymethyltransferase OS=Chromobacterium violaceum (strain ATCC 12472 / DSM 30191 / JCM 1249 / NBRC 12614 / NCIMB 9131 / NCTC 9757) OX=243365 GN=glyA PE=3 SV=1	207807	201237	215611	206844	200686	148512	180834	186115	200250	194694	213220	213272	217047	171921	210491	167490
Q7NVH9	28	22	172.051	Acetoacetyl-CoA reductase OS=Chromobacterium violaceum (strain ATCC 12472 / DSM 30191 / JCM 1249 / NBRC 12614 / NCIMB 9131 / NCTC 9757) OX=243365 GN=phaB PE=4 SV=1	165170	153937	137240	148566	130719	113515	118810	134162	151690	141856	148398	145046	110334	133106	119712	125961
Q7NZ55	27	21	160.493	Succinate dehydrogenase flavoprotein subunit OS=Chromobacterium violaceum (strain ATCC 12472 / DSM 30191 / JCM 1249 / NBRC 12614 / NCIMB 9131 / NCTC 9757) OX=243365 GN=sdhA PE=3 SV=1	40303.8	36441.7	40450.8	50938.3	34595.8	41410.6	40710.5	38793.7	40187	34990.7	34447.3	34286.1	36749.1	35973.6	45895.1	36986.3
Q7NQB0	35	21	210.19	Chaperone SurA OS=Chromobacterium violaceum (strain ATCC 12472 / DSM 30191 / JCM 1249 / NBRC 12614 / NCIMB 9131 / NCTC 9757) OX=243365 GN=surA PE=3 SV=1	74441.5	64186.7	65670.1	70365	66685	65520.1	56538.7	52321.3	90525.2	63673.9	69366	66017.3	69331.1	80431.2	69456.6	59069.3
Q7NZ90	27	21	175.669	5-methylthioadenosine/S-adenosylhomocysteine deaminase OS=Chromobacterium violaceum (strain ATCC 12472 / DSM 30191 / JCM 1249 / NBRC 12614 / NCIMB 9131 / NCTC 9757) OX=243365 GN=mtaD PE=1 SV=1	299534	313120	298554	275714	323482	319295	225042	281691	352983	325810	308929	314017	275891	328027	295486	278991
Q7NY99	33	21	188.143	Serine--tRNA ligase OS=Chromobacterium violaceum (strain ATCC 12472 / DSM 30191 / JCM 1249 / NBRC 12614 / NCIMB 9131 / NCTC 9757) OX=243365 GN=serS PE=3 SV=1	78794.2	60877.1	71975.9	61894.5	72169	65099.2	69189.1	69428.5	83650	65485.6	76735.7	80798.6	63576.6	75996	80634.3	65506.5
Q7NUH9	28	21	214.152	Acetyl-CoA C-acyltransferase OS=Chromobacterium violaceum (strain ATCC 12472 / DSM 30191 / JCM 1249 / NBRC 12614 / NCIMB 9131 / NCTC 9757) OX=243365 GN=fadA PE=3 SV=1	192545	196299	204580	223014	176829	169022	179401	166250	202006	164683	188637	184453	172582	177891	173046	144372
Q7NVG1	33	21	217.716	Aminotransferase OS=Chromobacterium violaceum (strain ATCC 12472 / DSM 30191 / JCM 1249 / NBRC 12614 / NCIMB 9131 / NCTC 9757) OX=243365 GN=tyrB1 PE=3 SV=1	157009	158805	167704	167411	148672	138305	122063	142711	153063	163262	171150	163500	132391	131399	141610	122361
Q7NR66;Q7P218	32	21	206.401	Probable glutaryl-CoA dehydrogenase OS=Chromobacterium violaceum (strain ATCC 12472 / DSM 30191 / JCM 1249 / NBRC 12614 / NCIMB 9131 / NCTC 9757) OX=243365 GN=CV_3918 PE=3 SV=1	129222	107469	106941	118924	127492	105259	96633.2	108438	126281	115519	115720	105265	156057	117617	102684	101113
Q7NSS7	30	20	182.624	Adenylate kinase OS=Chromobacterium violaceum (strain ATCC 12472 / DSM 30191 / JCM 1249 / NBRC 12614 / NCIMB 9131 / NCTC 9757) OX=243365 GN=adk PE=3 SV=1	212029	232894	217213	217268	192478	210462	198813	194464	240666	247216	275323	263900	223368	257666	274565	209334
Q7NXY0	29	20	254.764	Acetylornithine aminotransferase OS=Chromobacterium violaceum (strain ATCC 12472 / DSM 30191 / JCM 1249 / NBRC 12614 / NCIMB 9131 / NCTC 9757) OX=243365 GN=aruC PE=3 SV=1	154664	158195	156186	172375	152445	131016	133755	138308	124215	156259	149444	136829	113038	132360	138212	110978
Q7NXL9	27	20	210.296	Protein RecA OS=Chromobacterium violaceum (strain ATCC 12472 / DSM 30191 / JCM 1249 / NBRC 12614 / NCIMB 9131 / NCTC 9757) OX=243365 GN=recA PE=3 SV=1	198844	238934	224735	233612	224171	218099	199601	218812	248402	252585	268967	269245	232815	250877	231599	203476
Q7NWA5	33	20	234.673	Methylmalonate-semialdehyde dehydrogenase OS=Chromobacterium violaceum (strain ATCC 12472 / DSM 30191 / JCM 1249 / NBRC 12614 / NCIMB 9131 / NCTC 9757) OX=243365 GN=mmsA1 PE=4 SV=1	240899	201739	218470	221054	205111	168372	176079	170620	194632	185682	192332	196783	162277	182577	147538	140239
Q7NQE7	32	20	198.269	DNA-directed RNA polymerase subunit beta' OS=Chromobacterium violaceum (strain ATCC 12472 / DSM 30191 / JCM 1249 / NBRC 12614 / NCIMB 9131 / NCTC 9757) OX=243365 GN=rpoC PE=3 SV=1	57582.3	57298.3	51106.6	43857.9	53472.8	44333.9	35244.7	36221.4	42521.3	58585.4	48506.6	49228.4	59907.6	45771.4	34773.2	33786.5
Q7NRS1	31	20	182.974	Phosphoenolpyruvate synthase OS=Chromobacterium violaceum (strain ATCC 12472 / DSM 30191 / JCM 1249 / NBRC 12614 / NCIMB 9131 / NCTC 9757) OX=243365 GN=ppsA PE=3 SV=1	75295.5	77035.3	74660.9	72133.3	82277.3	78849.5	90065.5	87037.3	104012	91419.6	84297	73912.9	59580.1	89246.3	90307.5	80455
Q7NSR0	32	20	238.53	Probable ABC transporter ATP-binding protein OS=Chromobacterium violaceum (strain ATCC 12472 / DSM 30191 / JCM 1249 / NBRC 12614 / NCIMB 9131 / NCTC 9757) OX=243365 GN=CV_3360 PE=4 SV=1	86673.1	88023.1	80790.5	85067.1	87136.7	62066.6	59651.2	78983.1	110494	74484.3	82669.6	74561.5	67059.7	67814.5	59463.7	79299.4
Q7NU87	29	20	224.107	Probable PhoH-related protein OS=Chromobacterium violaceum (strain ATCC 12472 / DSM 30191 / JCM 1249 / NBRC 12614 / NCIMB 9131 / NCTC 9757) OX=243365 GN=CV_2816 PE=4 SV=1	138079	119531	128421	134223	135528	90118.6	95230.7	108964	152035	122373	127223	129607	103501	101483	119209	100160
Q7NUT3	4	2	56.8274	Uncharacterized protein OS=Chromobacterium violaceum (strain ATCC 12472 / DSM 30191 / JCM 1249 / NBRC 12614 / NCIMB 9131 / NCTC 9757) OX=243365 GN=CV_2614 PE=4 SV=1	22905.1	28703.8	22912	21840.3	22328.2	21346.4	14155.6	21094.3	47585.2	41740	37508.4	35938.1	36705.8	26718.5	23295.8	31719.2
Q7NRA2	2	2	10.6728	Uncharacterized protein OS=Chromobacterium violaceum (strain ATCC 12472 / DSM 30191 / JCM 1249 / NBRC 12614 / NCIMB 9131 / NCTC 9757) OX=243365 GN=CV_3881 PE=4 SV=1	116.71	160.165	258.631	241.211	117.752	78.7493	71.9855	44.4564	89.8631	67.6446	53.4061	105.138	67.3297	21.0958	145.272	36.0745
Q7NQB9	2	2	11.5635	Uncharacterized protein OS=Chromobacterium violaceum (strain ATCC 12472 / DSM 30191 / JCM 1249 / NBRC 12614 / NCIMB 9131 / NCTC 9757) OX=243365 GN=CV_4221 PE=4 SV=1	2349.88	3496.93	2819.99	2457.21	1787.01	2181.51	887.834	1260.15	3948.94	4026.94	3433.75	3932.41	4811.99	3547.24	3303.05	2068.05
Q7P0Y5	3	2	17.2418	Uncharacterized protein OS=Chromobacterium violaceum (strain ATCC 12472 / DSM 30191 / JCM 1249 / NBRC 12614 / NCIMB 9131 / NCTC 9757) OX=243365 GN=CV_0430 PE=4 SV=1	109.294	199.203	225.631	171.742	255.831	525.58	169.007	170.309	129.968	231.346	117.223	88.1563	221.199	243.3	138.885	357.407
Q7P1M2	6	2	31.6235	Transketolase OS=Chromobacterium violaceum (strain ATCC 12472 / DSM 30191 / JCM 1249 / NBRC 12614 / NCIMB 9131 / NCTC 9757) OX=243365 GN=tktA PE=3 SV=1	6149.65	4866.98	9430.75	3414.58	8171.15	9682.93	10736	5037.28	5289.6	8235.32	11366.3	12747.2	3692.27	13559.3	10421.2	11041.3
Q7P048	3	2	16.4454	Probable transcriptional regulator LysR family OS=Chromobacterium violaceum (strain ATCC 12472 / DSM 30191 / JCM 1249 / NBRC 12614 / NCIMB 9131 / NCTC 9757) OX=243365 GN=CV_0720 PE=3 SV=1	2995.85	3179.4	3148.95	3514.5	2086.75	2607.03	1847.47	1396.73	1159.86	1274.92	1300.19	1651.44	1413.53	2264.79	3734.21	1408.82
Q7NSP0	6	2	36.9167	Peptidyl-dipeptidase Dcp OS=Chromobacterium violaceum (strain ATCC 12472 / DSM 30191 / JCM 1249 / NBRC 12614 / NCIMB 9131 / NCTC 9757) OX=243365 GN=dcp1 PE=3 SV=1	3828.85	3047.65	3756.6	4074.91	2281.78	819.794	1063.49	1634.98	2238.36	2137.16	2516.63	2654.68	1133.41	525.733	753.017	1637.25
Q7P0F6	4	2	22.4914	Histidinol dehydrogenase OS=Chromobacterium violaceum (strain ATCC 12472 / DSM 30191 / JCM 1249 / NBRC 12614 / NCIMB 9131 / NCTC 9757) OX=243365 GN=hisD PE=3 SV=1	2046	2041.32	3046.05	2051.92	2651.58	3466.01	2837.22	1967.65	2245.64	2663.73	3145.21	3160.83	1319.36	2807.48	2700.2	6422.49
Q7NS54	3	2	22.1378	Uncharacterized protein OS=Chromobacterium violaceum (strain ATCC 12472 / DSM 30191 / JCM 1249 / NBRC 12614 / NCIMB 9131 / NCTC 9757) OX=243365 GN=CV_3572 PE=4 SV=1	2333.04	1248.1	1146.08	1467.59	1101.1	372.858	154.095	685.342	611.106	650.112	191.809	414.199	580.46	151.88	45.3953	130.595
Q7NX27	2	2	5.7659	Uncharacterized protein OS=Chromobacterium violaceum (strain ATCC 12472 / DSM 30191 / JCM 1249 / NBRC 12614 / NCIMB 9131 / NCTC 9757) OX=243365 GN=CV_1802 PE=4 SV=1	625.847	572.57	297.427	455.866	1060.77	232.011	446.108	243.688	356.674	303.411	325.255	428.301	414.351	192.025	157.036	86.547
Q7NV08	2	2	13.8233	Uncharacterized protein OS=Chromobacterium violaceum (strain ATCC 12472 / DSM 30191 / JCM 1249 / NBRC 12614 / NCIMB 9131 / NCTC 9757) OX=243365 GN=CV_2538 PE=4 SV=1	777.203	391.217	549.338	474.11	450.643	349.132	172.368	586.62	1096.77	787.608	624.717	1201.66	4560.58	1073.39	457.53	335.97
Q7NXT5	5	2	25.9702	Probable 3-oxoacyl-[acyl-carrier-protein] synthase II OS=Chromobacterium violaceum (strain ATCC 12472 / DSM 30191 / JCM 1249 / NBRC 12614 / NCIMB 9131 / NCTC 9757) OX=243365 GN=CV_1541 PE=3 SV=1	215.063	272.217	147.03	129.231	95.5763	260.086	149.799	374.269	192.571	78.2648	191.743	116.365	39.1282	31.3153	73.1816	158.232
Q7NY03	3	2	16.7667	Uncharacterized protein OS=Chromobacterium violaceum (strain ATCC 12472 / DSM 30191 / JCM 1249 / NBRC 12614 / NCIMB 9131 / NCTC 9757) OX=243365 GN=CV_1473 PE=4 SV=1	1665.62	1523.27	743.769	2615.09	634.173	25.9328	125.855	1302.77	2083.91	788.498	541.133	170.564	1224.89	74.6518	155.101	36.0783
Q7P054	3	2	17.5898	Uncharacterized protein OS=Chromobacterium violaceum (strain ATCC 12472 / DSM 30191 / JCM 1249 / NBRC 12614 / NCIMB 9131 / NCTC 9757) OX=243365 GN=CV_0714 PE=4 SV=1	1384.36	500.932	135.922	1458.14	326.622	168.108	69.0394	372.275	1063.26	217.933	46.6849	145.735	562.13	84.5724	24.0851	187.283
Q7NQH5	5	2	43.921	30S ribosomal protein S11 OS=Chromobacterium violaceum (strain ATCC 12472 / DSM 30191 / JCM 1249 / NBRC 12614 / NCIMB 9131 / NCTC 9757) OX=243365 GN=rpsK PE=3 SV=1	69863.5	144828	78127.9	58882.6	53105.5	112880	73581.5	44903.6	113105	148336	137626	67109.6	97794.3	113393	108638	50184.4
Q7NVT6	4	2	22.9841	Acetylornithine aminotransferase OS=Chromobacterium violaceum (strain ATCC 12472 / DSM 30191 / JCM 1249 / NBRC 12614 / NCIMB 9131 / NCTC 9757) OX=243365 GN=argD PE=3 SV=1	632.8	563.596	741.663	838.899	984.548	1050.31	844.394	456.607	252.904	447.889	254.699	415.03	598.949	82.1123	54.1884	286.675
Q7NRA5	14	2	111.074	Flagellin OS=Chromobacterium violaceum (strain ATCC 12472 / DSM 30191 / JCM 1249 / NBRC 12614 / NCIMB 9131 / NCTC 9757) OX=243365 GN=fliC3 PE=3 SV=1	31589.6	41568.3	37617.1	38448.1	32260.5	30733	29850.9	31557.4	28847.1	46576.7	44011.2	42724.5	39704.8	37707.9	36349.1	30783.5
Q7NX42	4	2	22.7977	ADPribose diphosphatase OS=Chromobacterium violaceum (strain ATCC 12472 / DSM 30191 / JCM 1249 / NBRC 12614 / NCIMB 9131 / NCTC 9757) OX=243365 GN=mutT PE=4 SV=1	10765.1	12604.6	12234.4	11324.1	9905.86	9095.17	9732.1	9803.4	13342	13495.8	15225.2	14221.7	12354.3	12131.9	13868	13295.2
Q7NWJ9	4	2	22.0781	Uncharacterized protein OS=Chromobacterium violaceum (strain ATCC 12472 / DSM 30191 / JCM 1249 / NBRC 12614 / NCIMB 9131 / NCTC 9757) OX=243365 GN=CV_1990 PE=4 SV=1	12184.2	13093.2	12781.9	9015.02	12450.2	10959.2	10096.8	10060.6	13171	14178	14600	13733.3	11877.4	12902.6	15351.7	10909.7
Q7NXX0	8	2	48.3818	Leucine/isoleucine/valine transport system ATP-binding protein OS=Chromobacterium violaceum (strain ATCC 12472 / DSM 30191 / JCM 1249 / NBRC 12614 / NCIMB 9131 / NCTC 9757) OX=243365 GN=livF PE=4 SV=1	4108.12	2227.58	2466.49	2805.14	3591.87	2179.41	2809.46	2583.15	2461.69	2611.51	2142.61	1784.05	1561.41	1939.34	2273.91	1742.85
Q7NZ53	3	2	28.053	Uncharacterized protein OS=Chromobacterium violaceum (strain ATCC 12472 / DSM 30191 / JCM 1249 / NBRC 12614 / NCIMB 9131 / NCTC 9757) OX=243365 GN=CV_1069 PE=4 SV=1	4967.1	7422.71	7507.85	6894.7	4178.99	5953.95	4974.07	4593.41	8148.4	7410.33	8208.4	6146.67	7674.74	8751.52	9519.65	6109.54
Q7NQ75	3	2	19.6076	Peptide deformylase OS=Chromobacterium violaceum (strain ATCC 12472 / DSM 30191 / JCM 1249 / NBRC 12614 / NCIMB 9131 / NCTC 9757) OX=243365 GN=def PE=3 SV=1	27040.4	27082.6	27763.9	22834.1	24066	23399.2	18367.5	17541.7	27023.1	30290	30697	32292.8	25686.4	27549.8	23389	22448.8
Q7NWD3	3	2	20.8966	2-methylisocitrate lyase OS=Chromobacterium violaceum (strain ATCC 12472 / DSM 30191 / JCM 1249 / NBRC 12614 / NCIMB 9131 / NCTC 9757) OX=243365 GN=prpB PE=3 SV=1	3867.86	3822.7	3478.35	3855.48	3948.55	3306.71	3041.69	3534.49	4962.41	4639.06	4267.47	4419.12	4868.11	4468.92	2884.69	4558.02
Q7NZZ2	5	2	38.5787	Uncharacterized protein OS=Chromobacterium violaceum (strain ATCC 12472 / DSM 30191 / JCM 1249 / NBRC 12614 / NCIMB 9131 / NCTC 9757) OX=243365 GN=CV_0777 PE=4 SV=1	21586.5	26832.3	23350	21947.5	17058.7	16036.1	16771.8	18404.6	33442.3	32190	28344.6	28366.5	25136.1	22533	16792.8	21995.9
Q7NZS2	7	2	35.576	50S ribosomal protein L27 OS=Chromobacterium violaceum (strain ATCC 12472 / DSM 30191 / JCM 1249 / NBRC 12614 / NCIMB 9131 / NCTC 9757) OX=243365 GN=rpmA PE=3 SV=1	8194.81	5934.56	5990.42	8691.42	9764.71	9036.63	7770.31	7634.07	10105.3	5785.02	8238.68	7349.31	9510.42	8521.12	8519.37	8824.68
Q7NWD7	4	2	21.2484	Uncharacterized protein OS=Chromobacterium violaceum (strain ATCC 12472 / DSM 30191 / JCM 1249 / NBRC 12614 / NCIMB 9131 / NCTC 9757) OX=243365 GN=CV_2053 PE=4 SV=1	1590.07	2307.45	2228.34	2133.34	1947.13	3220.5	1588.39	1312.85	1521.8	2398.49	2292.06	2047.53	2409.12	3127.19	2352.38	2371.87
Q7NQT0	7	2	46.682	50S ribosomal protein L25 OS=Chromobacterium violaceum (strain ATCC 12472 / DSM 30191 / JCM 1249 / NBRC 12614 / NCIMB 9131 / NCTC 9757) OX=243365 GN=rplY PE=3 SV=1	7273.75	9012.82	9327.72	11508.8	5746.1	7140.36	6602.17	11401.4	6981.01	4856.29	7631.67	8970.2	4223.9	3197.54	3641.58	6643.19
Q7NZZ9	3	2	18.6707	Arsenate reductase OS=Chromobacterium violaceum (strain ATCC 12472 / DSM 30191 / JCM 1249 / NBRC 12614 / NCIMB 9131 / NCTC 9757) OX=243365 GN=CV_0770 PE=3 SV=1	2330.5	1286.45	1530.91	1570.85	2607.12	2486.68	1302.36	2013.58	1033.75	699.207	1647.23	1261.38	1445.93	1262.41	862.021	2465.44
Q7NYL9	3	2	16.7276	Uncharacterized protein OS=Chromobacterium violaceum (strain ATCC 12472 / DSM 30191 / JCM 1249 / NBRC 12614 / NCIMB 9131 / NCTC 9757) OX=243365 GN=CV_1255 PE=4 SV=1	6455.4	4317.65	6221.74	6629.5	7725.47	3513.28	5252.96	5382.47	5751.99	3170.87	4886.64	3830.73	4988.46	5382.08	5890.54	3925.88
Q7NXY6	2	2	14.6904	Uncharacterized protein OS=Chromobacterium violaceum (strain ATCC 12472 / DSM 30191 / JCM 1249 / NBRC 12614 / NCIMB 9131 / NCTC 9757) OX=243365 GN=CV_1490 PE=4 SV=1	6561.83	9226.13	10232.8	8513.35	7586.52	7117.51	9023.24	7433.95	8716.54	9239.9	8687.29	9536.34	5450.3	9690.85	7047.88	11021.9
Q7NST6	2	2	11.4401	Probable PTS system, fructose-specific IIABC componen OS=Chromobacterium violaceum (strain ATCC 12472 / DSM 30191 / JCM 1249 / NBRC 12614 / NCIMB 9131 / NCTC 9757) OX=243365 GN=CV_3334 PE=4 SV=1	1027.85	925.112	1365.15	976.795	784.409	1168.8	898.793	1437.53	855.197	1030.55	996.586	1031.29	327.011	1095.43	617.697	1478.03
Q7P1M7	3	2	34.3021	Molybdopterin-converting factor subunit 1 OS=Chromobacterium violaceum (strain ATCC 12472 / DSM 30191 / JCM 1249 / NBRC 12614 / NCIMB 9131 / NCTC 9757) OX=243365 GN=moaD PE=4 SV=1	16285.1	27663.8	28077	20648.2	14417.7	27792.4	7856.89	21761.4	29191.3	35463.6	32991.5	37870.9	14689.6	29183.6	23154.9	32492.4
Q7NZC2	3	2	23.7624	Negative regulator of flagellin synthesis OS=Chromobacterium violaceum (strain ATCC 12472 / DSM 30191 / JCM 1249 / NBRC 12614 / NCIMB 9131 / NCTC 9757) OX=243365 GN=flgM PE=4 SV=1	2941	2922.9	2639.6	3346.38	3160.5	4156.11	3089.09	3354.2	5144.79	3036.69	1929.23	3520.63	4301.12	5491.58	3471.72	3856.04
Q7NSU0	5	2	34.0258	Lipopolysaccharide export system protein LptA OS=Chromobacterium violaceum (strain ATCC 12472 / DSM 30191 / JCM 1249 / NBRC 12614 / NCIMB 9131 / NCTC 9757) OX=243365 GN=lptA PE=3 SV=1	2059.88	2326.39	2304.73	2208.7	1514.05	2235.26	2133.27	1842.68	4825.15	2655.64	2668.27	1869.02	1581.72	2332.42	1833.78	1415.42
Q7NSU3	6	2	33.5853	Probable KpsF/GutQ family protein OS=Chromobacterium violaceum (strain ATCC 12472 / DSM 30191 / JCM 1249 / NBRC 12614 / NCIMB 9131 / NCTC 9757) OX=243365 GN=CV_3327 PE=3 SV=1	5024.38	5857.9	6497.27	4635.6	5982.85	8799.21	8286.96	6334.66	7888.79	6851.85	7027.44	7221.77	6940.71	7890.81	7266.38	8200.96
Q7NY12	5	2	41.5146	Ribosome-binding factor A OS=Chromobacterium violaceum (strain ATCC 12472 / DSM 30191 / JCM 1249 / NBRC 12614 / NCIMB 9131 / NCTC 9757) OX=243365 GN=rbfA PE=3 SV=1	3543.09	4525.88	3517.31	4435.1	2977.65	3506.12	3089.64	4560.6	4864.12	4334.66	3957.08	4077.34	10400.7	3193.54	3924.18	4539.96
Q7NXD6	2	2	15.788	Uncharacterized protein OS=Chromobacterium violaceum (strain ATCC 12472 / DSM 30191 / JCM 1249 / NBRC 12614 / NCIMB 9131 / NCTC 9757) OX=243365 GN=CV_1691 PE=4 SV=1	13338.5	10420.4	13960.4	10155	6566.1	12135.7	8575.61	8519.15	13581.4	13022	11355.1	13150.5	6619.08	10195.7	7694.24	11239.2
Q7NZ00	2	2	11.2279	Uroporphyrinogen decarboxylase OS=Chromobacterium violaceum (strain ATCC 12472 / DSM 30191 / JCM 1249 / NBRC 12614 / NCIMB 9131 / NCTC 9757) OX=243365 GN=hemE PE=3 SV=2	2845.48	1905.62	2354.46	2390.06	2021.75	1097.25	1208.97	1625.61	2089	2003.25	1834.68	1841.66	433.951	829.595	663.451	1205.63
Q7NXC7	3	2	17.5135	Flagella basal body P-ring formation protein FlgA OS=Chromobacterium violaceum (strain ATCC 12472 / DSM 30191 / JCM 1249 / NBRC 12614 / NCIMB 9131 / NCTC 9757) OX=243365 GN=CV_1700 PE=3 SV=1	1356	1467.83	688.076	853.218	1544.94	945.062	692.298	1733.45	761.166	1735.85	1055.46	1716.61	2716.61	1243.02	1403.19	1168.18
Q7NW43	6	2	40.292	Uncharacterized protein OS=Chromobacterium violaceum (strain ATCC 12472 / DSM 30191 / JCM 1249 / NBRC 12614 / NCIMB 9131 / NCTC 9757) OX=243365 GN=CV_2147 PE=4 SV=1	3658.19	3174.11	3623.47	2950.57	5009.01	3433.07	3495.91	3392.16	4660.29	2871.51	3380.15	2839.49	3151.3	4889.5	3596.52	4016.1
Q7P1K4	5	2	24.1938	Organic hydroperoxide resistance protein OS=Chromobacterium violaceum (strain ATCC 12472 / DSM 30191 / JCM 1249 / NBRC 12614 / NCIMB 9131 / NCTC 9757) OX=243365 GN=ohr2 PE=4 SV=1	1609.05	1263.98	1231.61	1644.28	1935.77	1186.44	1274.02	1182.05	1281.77	1008.99	1635.16	1292.03	841.899	966.816	1000.63	946.161
Q7NRG8	4	2	15.9719	Probable type II secretion system protein OS=Chromobacterium violaceum (strain ATCC 12472 / DSM 30191 / JCM 1249 / NBRC 12614 / NCIMB 9131 / NCTC 9757) OX=243365 GN=CV_3813 PE=4 SV=1	42231.7	35671.5	36328.9	33413.5	48973.1	49412.8	39160.8	28137.4	21829.6	29243.2	29929.2	36020.2	35399.4	41468.7	37358.3	29534.1
Q7NZ35	3	2	38.1311	Uncharacterized protein OS=Chromobacterium violaceum (strain ATCC 12472 / DSM 30191 / JCM 1249 / NBRC 12614 / NCIMB 9131 / NCTC 9757) OX=243365 GN=CV_1087 PE=4 SV=1	63307.6	76765.6	69779.6	70215.1	59735.7	59531.9	63185.3	49090	69351.6	77056.5	76994.4	77822.4	61358.2	68734.9	67951.2	38737.8
Q7P1E6	2	2	10.3833	Uncharacterized protein OS=Chromobacterium violaceum (strain ATCC 12472 / DSM 30191 / JCM 1249 / NBRC 12614 / NCIMB 9131 / NCTC 9757) OX=243365 GN=CV_0267 PE=4 SV=1	2002.88	682.67	1332.4	1156.29	1165.4	2914.53	1783.34	2617.76	3794.76	1118.26	2108.65	1977.57	537.467	2795.96	1854.46	2042.66
Q7NSM8	7	2	72.276	Uncharacterized protein OS=Chromobacterium violaceum (strain ATCC 12472 / DSM 30191 / JCM 1249 / NBRC 12614 / NCIMB 9131 / NCTC 9757) OX=243365 GN=CV_3393 PE=4 SV=1	96789.4	106294	104968	118147	187546	65312.2	65302.4	105532	153171	120166	86923.2	113319	150502	53450.5	28443.2	73060.9
Q7NW09	3	2	15.8599	Probable dehydrogenase/reductase oxireductase protein OS=Chromobacterium violaceum (strain ATCC 12472 / DSM 30191 / JCM 1249 / NBRC 12614 / NCIMB 9131 / NCTC 9757) OX=243365 GN=CV_2181 PE=3 SV=1	266.243	148.795	221.906	244.429	246.069	690.354	410.814	315.684	230.698	240.195	280.991	312.135	5435.83	879.502	318.308	506.381
Q7NTB0	2	2	11.0117	Uncharacterized protein OS=Chromobacterium violaceum (strain ATCC 12472 / DSM 30191 / JCM 1249 / NBRC 12614 / NCIMB 9131 / NCTC 9757) OX=243365 GN=CV_3149 PE=4 SV=1	3924.57	4177.91	3555.32	3228.58	4141.56	3441.56	4014.4	3372.52	3029.57	4595.35	4289.57	4017.9	3901.05	4682.24	4744.47	3885.57
Q7NRF1	2	2	14.2672	Probable DNA transport competence protein OS=Chromobacterium violaceum (strain ATCC 12472 / DSM 30191 / JCM 1249 / NBRC 12614 / NCIMB 9131 / NCTC 9757) OX=243365 GN=CV_3831 PE=4 SV=1	15066	5675.62	1105.65	2339.95	2813.85	695.747	779.477	2014.54	3251.84	1725.21	1289.63	1097.73	18003.4	957.825	969.288	434.627
Q7NUR0	2	2	16.8406	Thiol:disulfide interchange protein OS=Chromobacterium violaceum (strain ATCC 12472 / DSM 30191 / JCM 1249 / NBRC 12614 / NCIMB 9131 / NCTC 9757) OX=243365 GN=dsbG PE=3 SV=1	313.731	173.931	347.901	84.4419	320.253	296.855	190.24	118.265	183.898	184.125	397.145	386.021	1372.98	197.092	31.8883	303.376
Q7NR64	4	2	43.6211	Uncharacterized protein OS=Chromobacterium violaceum (strain ATCC 12472 / DSM 30191 / JCM 1249 / NBRC 12614 / NCIMB 9131 / NCTC 9757) OX=243365 GN=CV_3920 PE=4 SV=1	37834.6	43015.3	42586.8	44139.2	31557.2	30227.7	38542.9	36130.8	26124.7	38323.3	44435.3	69667.3	25238.5	39951.7	37549.2	33975.1
Q7NZJ0	2	2	12.5869	Uncharacterized protein OS=Chromobacterium violaceum (strain ATCC 12472 / DSM 30191 / JCM 1249 / NBRC 12614 / NCIMB 9131 / NCTC 9757) OX=243365 GN=CV_0932 PE=4 SV=1	6461.84	7828.41	7450.31	7880.47	5991.32	6363.99	6981.72	5573	13099.3	9173.7	8829.28	8242.82	6537.22	11001.4	6802.51	4992.97
Q7NPU6	4	2	30.6702	Probable ABC transporter, permease protein OS=Chromobacterium violaceum (strain ATCC 12472 / DSM 30191 / JCM 1249 / NBRC 12614 / NCIMB 9131 / NCTC 9757) OX=243365 GN=CV_4396 PE=4 SV=1	4280.57	1979.36	1546.69	1636.97	3302.19	1737.93	1434.35	1890.14	621.505	2727.14	1883.88	2204.08	2933.58	2846.06	1341.81	3803.08
Q7NYL7	2	2	16.4072	DNA polymerase III subunit epsilon OS=Chromobacterium violaceum (strain ATCC 12472 / DSM 30191 / JCM 1249 / NBRC 12614 / NCIMB 9131 / NCTC 9757) OX=243365 GN=dnaQ PE=4 SV=1	5820.7	3978.58	4328.86	5710.42	5810.27	3475.03	3039.22	3774.21	6287	4427.95	3895.76	4952.11	1670.18	3284.36	1749.69	3849.04
Q7NXX1	5	2	28.8389	Leucine/isoleucine/valine transport system ATP-binding protein OS=Chromobacterium violaceum (strain ATCC 12472 / DSM 30191 / JCM 1249 / NBRC 12614 / NCIMB 9131 / NCTC 9757) OX=243365 GN=livG PE=4 SV=1	20632.5	20911.4	19425.8	18098.8	18799.2	13652.9	11074.3	14227.6	20216.3	22259.9	22904.1	15752.4	17310.1	20826.9	20588.8	11335.1
Q7NT95	5	2	40.0019	Thiamin-binding periplasmic protein OS=Chromobacterium violaceum (strain ATCC 12472 / DSM 30191 / JCM 1249 / NBRC 12614 / NCIMB 9131 / NCTC 9757) OX=243365 GN=tbpA PE=4 SV=1	2324.51	2598.93	2196.46	3293.04	1516.18	580.42	1410.45	1637.4	2679.63	1296.71	1497.49	1459.61	1167.8	230.203	340.046	1044.06
Q7NYC0	2	2	17.9182	Integration host factor subunit alpha OS=Chromobacterium violaceum (strain ATCC 12472 / DSM 30191 / JCM 1249 / NBRC 12614 / NCIMB 9131 / NCTC 9757) OX=243365 GN=ihfA PE=3 SV=1	370.085	293.406	198.83	280.046	180.821	37.4845	43.6789	101.745	223.113	425.859	272.202	294.135	4442.18	64.9971	125.752	192.631
Q7NQL0	6	2	27.1407	Probable dehydrogenase OS=Chromobacterium violaceum (strain ATCC 12472 / DSM 30191 / JCM 1249 / NBRC 12614 / NCIMB 9131 / NCTC 9757) OX=243365 GN=CV_4127 PE=1 SV=1	790.894	954.49	972.701	631.717	757.567	754.759	482.563	736.432	1370.51	923.892	837.699	764.521	591.435	1192.28	623.151	356.261
Q7NVT3	5	2	32.9738	Uncharacterized protein OS=Chromobacterium violaceum (strain ATCC 12472 / DSM 30191 / JCM 1249 / NBRC 12614 / NCIMB 9131 / NCTC 9757) OX=243365 GN=CV_2259 PE=4 SV=1	12866.8	8518.01	5591.28	10876.3	9142.59	7366.12	3339.51	4549.8	9096.52	6398.39	7649.87	8189.49	2678.55	2914.64	2282.42	5230.7
Q7NYK7	2	2	11.6682	Uncharacterized protein OS=Chromobacterium violaceum (strain ATCC 12472 / DSM 30191 / JCM 1249 / NBRC 12614 / NCIMB 9131 / NCTC 9757) OX=243365 GN=CV_1267 PE=4 SV=1	9911.02	11223	7319.43	9943.45	9599.97	11536.2	5339.18	7578.62	9858.66	6515.87	7507.32	4939.89	19204.2	4219.53	7146.82	5538.66
Q7NTL4	5	2	28.8549	ADP-heptose synthase OS=Chromobacterium violaceum (strain ATCC 12472 / DSM 30191 / JCM 1249 / NBRC 12614 / NCIMB 9131 / NCTC 9757) OX=243365 GN=rfaE PE=4 SV=1	1556.68	2263.69	2365.94	1861.36	860.287	1093.86	2796.28	1879.19	3735.29	2631.98	2796.15	2564.77	742.332	4729.86	2351.41	1771.68
Q7NY39	3	2	14.9431	Probable b-alanine-pyruvate transaminase OS=Chromobacterium violaceum (strain ATCC 12472 / DSM 30191 / JCM 1249 / NBRC 12614 / NCIMB 9131 / NCTC 9757) OX=243365 GN=CV_1436 PE=3 SV=1	9157.2	3635.02	13026.3	12076.7	14024.6	8954.56	13271.7	9306.45	4775.17	5039.91	11192.6	12475.3	9051.69	10153.6	16217.1	7944.25
Q7NUD9	3	2	24.1731	Tryptophan synthase alpha chain OS=Chromobacterium violaceum (strain ATCC 12472 / DSM 30191 / JCM 1249 / NBRC 12614 / NCIMB 9131 / NCTC 9757) OX=243365 GN=trpA PE=3 SV=1	10314.9	11167	8897.24	9237.29	8878.02	8010.86	8464.53	8391.32	9910.64	10138.3	10953.5	12000.9	8658.36	8914.8	9241.56	8845.33
Q7NRU9	5	2	27.837	Probable lipoprotein nlpD OS=Chromobacterium violaceum (strain ATCC 12472 / DSM 30191 / JCM 1249 / NBRC 12614 / NCIMB 9131 / NCTC 9757) OX=243365 GN=CV_3681 PE=4 SV=1	393.235	544.22	409.877	320.632	478.797	710.787	243.345	177.684	723.155	613.371	444.158	477.38	2648.11	610.731	223.845	247.948
Q7NVJ1	4	2	22.5373	Molybdopterin molybdenumtransferase OS=Chromobacterium violaceum (strain ATCC 12472 / DSM 30191 / JCM 1249 / NBRC 12614 / NCIMB 9131 / NCTC 9757) OX=243365 GN=moeA PE=3 SV=1	1449.31	953.359	988.529	1131.16	964.505	396.031	408.322	883.042	866.06	1051.07	1502.96	864.5	960.01	858.327	1518.57	989.429
Q7NXV4	2	2	9.7732	Uncharacterized protein OS=Chromobacterium violaceum (strain ATCC 12472 / DSM 30191 / JCM 1249 / NBRC 12614 / NCIMB 9131 / NCTC 9757) OX=243365 GN=CV_1522 PE=4 SV=1	1587.84	1745.39	2009.06	1236.79	5956.89	1813.82	1966.06	3353.27	2211.62	2447.34	1634.2	1623.41	3524.71	1642.24	639.841	782.547
Q7NUR4	2	2	11.3318	AraC-family regulatory protein/invasion protein OS=Chromobacterium violaceum (strain ATCC 12472 / DSM 30191 / JCM 1249 / NBRC 12614 / NCIMB 9131 / NCTC 9757) OX=243365 GN=invF PE=4 SV=1	6380.52	2775.12	2360.34	2483.52	1200.76	1273.14	1470.79	1647.99	9159.5	2894.05	3008.84	2516.66	2886.51	1751.16	1554.44	1268.98
Q7NU85	4	2	38.2944	Methionyl-tRNA formyltransferase OS=Chromobacterium violaceum (strain ATCC 12472 / DSM 30191 / JCM 1249 / NBRC 12614 / NCIMB 9131 / NCTC 9757) OX=243365 GN=fmt2 PE=4 SV=1	7732.77	5857.4	4094.56	3666.49	7152.43	10293.9	11848.8	5261.77	3749.14	9128.82	3895.7	4866.2	18234.1	8278.77	12747.5	7547.48
Q7NZU4	6	2	33.0394	3-dehydroquinate synthase OS=Chromobacterium violaceum (strain ATCC 12472 / DSM 30191 / JCM 1249 / NBRC 12614 / NCIMB 9131 / NCTC 9757) OX=243365 GN=aroB PE=3 SV=1	8245.51	5712.07	2929.23	6435.52	2766.74	1511.1	1239.74	3221.02	5850.43	5042.49	3956.04	3888.24	2452.53	2183.26	2687.7	1126.98
Q7P1V7	2	2	12.8854	Uncharacterized protein OS=Chromobacterium violaceum (strain ATCC 12472 / DSM 30191 / JCM 1249 / NBRC 12614 / NCIMB 9131 / NCTC 9757) OX=243365 GN=CV_0105 PE=4 SV=1	14461	14455.4	15000.2	14186.7	12305	12431.7	13876.6	11486.8	15122.3	11072.8	17009.2	14241.2	17912.1	13107.4	16210.9	13281.3
Q7P013	2	2	12.4095	Uncharacterized protein OS=Chromobacterium violaceum (strain ATCC 12472 / DSM 30191 / JCM 1249 / NBRC 12614 / NCIMB 9131 / NCTC 9757) OX=243365 GN=CV_0756 PE=4 SV=1	2949.76	2904.94	2479.59	2594.11	3103.11	1939.12	1990.99	3050.13	2999.62	3216.31	3161.1	3365.06	2156.3	2356.15	2267.47	3666.31
Q7NR83	4	2	22.0129	UTP--glucose-1-phosphate uridylyltransferase OS=Chromobacterium violaceum (strain ATCC 12472 / DSM 30191 / JCM 1249 / NBRC 12614 / NCIMB 9131 / NCTC 9757) OX=243365 GN=galU PE=3 SV=1	5495.1	5866.63	5622.95	5359.78	5997.79	6725.65	5482.91	6529.12	7065.85	6360.33	6567.16	6126.46	4873.21	6356.22	6362.06	5811.77
Q7NTM9	2	2	12.37	Cysteine synthase OS=Chromobacterium violaceum (strain ATCC 12472 / DSM 30191 / JCM 1249 / NBRC 12614 / NCIMB 9131 / NCTC 9757) OX=243365 GN=cysM PE=3 SV=1	5972.27	7075.23	7959.73	7467.05	4331.8	6083.99	4616.08	4621.14	9306.74	7614.89	9789.64	7761.32	6181.75	5728.65	4180	5032.38
Q7NR57	4	2	21.8769	Succinate-semialdehyde dehydrogenase [NAD(P)] OS=Chromobacterium violaceum (strain ATCC 12472 / DSM 30191 / JCM 1249 / NBRC 12614 / NCIMB 9131 / NCTC 9757) OX=243365 GN=gabD PE=3 SV=1	10989.5	11537.1	10314.2	12590.3	10467.7	10574.3	8850.9	9718.43	9002.64	11182.5	11196.4	13601.2	11794.2	7887.71	10338.9	9555.08
Q7NV60	6	2	45.4859	Probable enoyl-CoA hydratase OS=Chromobacterium violaceum (strain ATCC 12472 / DSM 30191 / JCM 1249 / NBRC 12614 / NCIMB 9131 / NCTC 9757) OX=243365 GN=CV_2485 PE=3 SV=1	4683.18	5535.81	5482.59	5542.57	4662.53	5459.34	3758.78	3588.76	6077.48	3939.92	5769.88	5997.24	3975.57	4067.01	6853.53	3418.38
Q7P0A5	4	2	33.414	Ribosomal RNA small subunit methyltransferase G OS=Chromobacterium violaceum (strain ATCC 12472 / DSM 30191 / JCM 1249 / NBRC 12614 / NCIMB 9131 / NCTC 9757) OX=243365 GN=rsmG PE=3 SV=1	7961.78	8605.62	6826.49	8062.03	2972.03	1371.96	907.548	644.783	15080.8	8640.04	10547.1	11144	5663.72	1435.65	4559.38	1734.12
Q9S3U9	3	2	17.6987	Violacein synthase OS=Chromobacterium violaceum (strain ATCC 12472 / DSM 30191 / JCM 1249 / NBRC 12614 / NCIMB 9131 / NCTC 9757) OX=243365 GN=vioC PE=1 SV=2	10035.6	6236.55	5663.52	7195.03	9010.58	6250.14	6402.44	7543.4	9066.64	6700.89	5955	5693.46	12211.5	4215.3	5997.38	6960.4
Q7NQM8	3	2	15.8445	Uncharacterized protein OS=Chromobacterium violaceum (strain ATCC 12472 / DSM 30191 / JCM 1249 / NBRC 12614 / NCIMB 9131 / NCTC 9757) OX=243365 GN=CV_4109 PE=4 SV=1	3516.51	5345.9	5416.24	4625.58	3669.05	6060.77	4601.33	1813.72	3819.37	5166.34	5789.63	5637.89	3792.28	6171.16	5754.63	2536.61
Q7NVM1	5	2	34.4555	DNA repair protein RecN OS=Chromobacterium violaceum (strain ATCC 12472 / DSM 30191 / JCM 1249 / NBRC 12614 / NCIMB 9131 / NCTC 9757) OX=243365 GN=recN PE=3 SV=1	4408.73	7981.99	7149.13	7836.69	4226.68	6087.55	6602.85	9546.13	6312.82	4650.49	7860.4	7449.01	4121.88	4422.69	4310.14	7043.14
Q7NQ09	6	2	34.129	Uncharacterized protein OS=Chromobacterium violaceum (strain ATCC 12472 / DSM 30191 / JCM 1249 / NBRC 12614 / NCIMB 9131 / NCTC 9757) OX=243365 GN=CV_4333 PE=4 SV=1	29987.1	24799.5	18956.4	18684.4	16390.2	26104.9	19909.1	13106.2	14141.5	30709	24551.5	26676.4	21504.1	29589.1	23181.5	17881
Q7NPT0	2	2	16.5555	Probable putative transmembrane protein OS=Chromobacterium violaceum (strain ATCC 12472 / DSM 30191 / JCM 1249 / NBRC 12614 / NCIMB 9131 / NCTC 9757) OX=243365 GN=CV_0811 PE=4 SV=1	22014.6	32729.4	23167.5	26790.8	26999.2	17761.6	14349.4	18152.7	42859.5	29717	25718.2	28448.9	23469.2	18752.8	16605.5	15373.2
Q7P0E9	6	2	39.2564	Imidazole glycerol phosphate synthase subunit HisF OS=Chromobacterium violaceum (strain ATCC 12472 / DSM 30191 / JCM 1249 / NBRC 12614 / NCIMB 9131 / NCTC 9757) OX=243365 GN=hisF PE=3 SV=1	3266.5	3698.05	3891.95	3977.88	2730.74	4760.98	4532.81	2825.52	2630.24	3728.41	4104.52	3754.42	3583.1	6327.87	1647.47	4790.85
Q7P1T3	3	2	16.3698	Probable Xaa-Pro aminopeptidase OS=Chromobacterium violaceum (strain ATCC 12472 / DSM 30191 / JCM 1249 / NBRC 12614 / NCIMB 9131 / NCTC 9757) OX=243365 GN=CV_0130 PE=3 SV=1	2817.46	3334.71	3741.63	3383.78	1982.53	2188.26	1493.09	2353.83	2588.09	3922.71	4053.1	3621.34	2686.35	2942.07	2012.87	2103.43
Q7NV18	3	2	17.1457	Diaminopimelate epimerase OS=Chromobacterium violaceum (strain ATCC 12472 / DSM 30191 / JCM 1249 / NBRC 12614 / NCIMB 9131 / NCTC 9757) OX=243365 GN=dapF PE=3 SV=1	2665.88	3294.81	1807.44	1679.68	2032.58	1822.29	1039.12	3031.63	1614.65	2533.41	2245.56	2118.67	2788.16	1630	2005.39	1690.52
Q7NX64	2	2	12.5307	Uncharacterized protein OS=Chromobacterium violaceum (strain ATCC 12472 / DSM 30191 / JCM 1249 / NBRC 12614 / NCIMB 9131 / NCTC 9757) OX=243365 GN=CV_1765 PE=4 SV=1	3707.9	3792.04	4192.94	4209.56	5712.81	5605.77	2280.32	3845.66	4149.13	3692.58	3852.6	4475.88	2738.44	4684.69	4350.05	3062.99
Q7P1Q2	3	2	33.3183	N5-carboxyaminoimidazole ribonucleotide mutase OS=Chromobacterium violaceum (strain ATCC 12472 / DSM 30191 / JCM 1249 / NBRC 12614 / NCIMB 9131 / NCTC 9757) OX=243365 GN=purE PE=3 SV=1	57858.7	92069.2	90213.7	90407	45141.7	27471.9	57513.2	57807.4	128245	111146	96730.1	100261	70548.6	64164.7	36621.7	40800.7
Q7NRT5	7	2	44.2229	N-acetyl-gamma-glutamyl-phosphate reductase OS=Chromobacterium violaceum (strain ATCC 12472 / DSM 30191 / JCM 1249 / NBRC 12614 / NCIMB 9131 / NCTC 9757) OX=243365 GN=argC PE=3 SV=1	8803.13	8416.85	8073.07	6806.14	6802.97	8306.04	6848.2	5833.47	7131.64	9211.22	7128.38	8336.12	6210.6	8514.23	9074.72	5818.38
Q7NWE7	4	2	15.2824	Probable quinone oxidoreductase OS=Chromobacterium violaceum (strain ATCC 12472 / DSM 30191 / JCM 1249 / NBRC 12614 / NCIMB 9131 / NCTC 9757) OX=243365 GN=CV_2043 PE=4 SV=1	2227.07	2977.34	3500.24	2702.92	1518.5	3551.58	1106.51	1396.11	3082.87	1980	3866.66	2744.05	1561.2	2932.19	1414.97	1016.66
Q7P1X7	3	2	18.7839	Alkyl hydroperoxide reductase AhpD OS=Chromobacterium violaceum (strain ATCC 12472 / DSM 30191 / JCM 1249 / NBRC 12614 / NCIMB 9131 / NCTC 9757) OX=243365 GN=CV_0085 PE=3 SV=1	5060.29	5868.1	6843.69	5747.47	5099.86	7055.55	8007.96	7455.52	4907.28	5879.42	6696.54	6381.67	3769.61	7236.93	4957.06	7389.31
Q7NYM5	4	2	30.0043	Probable acetyltransferase OS=Chromobacterium violaceum (strain ATCC 12472 / DSM 30191 / JCM 1249 / NBRC 12614 / NCIMB 9131 / NCTC 9757) OX=243365 GN=CV_1249 PE=4 SV=1	3493.48	1617.92	2082.48	2030.16	3389.66	2685.9	2201.6	2571.25	1699.56	1391.76	2436.9	3000.01	1845.64	3013.38	2770.61	3049.56
Q7P0A9	5	2	28.4131	Uncharacterized protein OS=Chromobacterium violaceum (strain ATCC 12472 / DSM 30191 / JCM 1249 / NBRC 12614 / NCIMB 9131 / NCTC 9757) OX=243365 GN=CV_0658 PE=4 SV=1	17357.7	9483.4	7506.04	4293.17	15146.3	3258.17	8005.12	2864.16	5807.18	9622.86	8264.17	9511.7	5627.08	2788.18	7458.95	4171.55
Q7NZA0	3	2	10.2018	RNA polymerase sigma factor FliA OS=Chromobacterium violaceum (strain ATCC 12472 / DSM 30191 / JCM 1249 / NBRC 12614 / NCIMB 9131 / NCTC 9757) OX=243365 GN=fliA1 PE=3 SV=1	298.747	431.942	551.929	635.112	183.19	96.0007	59.8192	443.651	807.519	137.755	741.376	523.202	658.862	254.278	107.546	551.565
Q7NYZ0	4	2	18.8139	Monooxygenase OS=Chromobacterium violaceum (strain ATCC 12472 / DSM 30191 / JCM 1249 / NBRC 12614 / NCIMB 9131 / NCTC 9757) OX=243365 GN=ubiF PE=4 SV=1	4338.77	6454.18	5752.95	4833.82	3174.3	1046.37	917.767	1475	12676.9	7975.47	6631.65	6967.08	2742.01	1189.06	775.249	1982.72
Q7NWB5	2	2	12.3585	Uncharacterized protein OS=Chromobacterium violaceum (strain ATCC 12472 / DSM 30191 / JCM 1249 / NBRC 12614 / NCIMB 9131 / NCTC 9757) OX=243365 GN=CV_2075 PE=4 SV=1	7973.21	8373.59	6704.92	8060.81	7569.91	7170.7	6070.64	7165.26	8603.78	8843.85	8286.51	7353.46	6618	6436.19	4240.95	5527.77
P60012	8	2	51.2105	Cell division protein ZapD OS=Chromobacterium violaceum (strain ATCC 12472 / DSM 30191 / JCM 1249 / NBRC 12614 / NCIMB 9131 / NCTC 9757) OX=243365 GN=zapD PE=3 SV=1	2650.28	2108.09	2487.49	2415.12	9922.71	1717.71	1618.11	5041.09	1094.3	2821.91	1654.91	1993.39	4009.91	2669.26	1834.6	5173.74
Q7P125	3	2	23.0814	Pseudouridine synthase OS=Chromobacterium violaceum (strain ATCC 12472 / DSM 30191 / JCM 1249 / NBRC 12614 / NCIMB 9131 / NCTC 9757) OX=243365 GN=rsuA PE=3 SV=1	1491.89	946.471	1052.24	1166.45	2147.2	1570.55	1123.33	1208.37	610.457	916.474	1215.68	1101.92	6640.76	1355.14	1439.29	1128.3
Q7NUT0	6	2	32.2364	Pathogenicity island 1 effector protein OS=Chromobacterium violaceum (strain ATCC 12472 / DSM 30191 / JCM 1249 / NBRC 12614 / NCIMB 9131 / NCTC 9757) OX=243365 GN=sipD PE=1 SV=1	5155.6	3133.98	2080.93	3112.06	4771.73	2106.01	2118.74	1393.47	5961.85	2817.89	2005.29	1921.52	6649.65	2011.5	2399.53	1557.22
Q7NTF9	8	2	40.5077	Lipoyl synthase OS=Chromobacterium violaceum (strain ATCC 12472 / DSM 30191 / JCM 1249 / NBRC 12614 / NCIMB 9131 / NCTC 9757) OX=243365 GN=lipA PE=3 SV=1	646.374	966.748	1002.21	816.243	2074.04	3101.63	1943.72	1745.79	212.148	1742.79	1329.52	1278.45	617.759	3700.22	916.047	3613.89
Q7NSG9	4	2	32.715	CTP synthase OS=Chromobacterium violaceum (strain ATCC 12472 / DSM 30191 / JCM 1249 / NBRC 12614 / NCIMB 9131 / NCTC 9757) OX=243365 GN=pyrG PE=3 SV=1	2582.48	2562.22	2959.78	1908.71	3481.24	2016.72	2091.23	3357.13	2633.13	3517.13	2937.56	3017.52	2971.43	2474.48	1580.47	1578.36
Q7NS70	4	2	25.9044	Uncharacterized protein OS=Chromobacterium violaceum (strain ATCC 12472 / DSM 30191 / JCM 1249 / NBRC 12614 / NCIMB 9131 / NCTC 9757) OX=243365 GN=CV_3556 PE=4 SV=1	15684.6	16561.9	13340.1	14752.6	15126.6	18260.5	18096.8	15757	15188.2	15920.4	14527.7	14734.8	9093.81	17361	21129.1	14565.9
Q7NZH7	7	2	31.8331	NADH-ubiquinone oxidoreductase, chain E OS=Chromobacterium violaceum (strain ATCC 12472 / DSM 30191 / JCM 1249 / NBRC 12614 / NCIMB 9131 / NCTC 9757) OX=243365 GN=nuoE PE=4 SV=1	2643.17	4486.67	2418.78	3816.28	5412.89	1096.59	1191.83	3819	2569.32	3028.33	2775.25	2341.66	4928.95	1387.15	2059.01	1680.27
Q7NYJ0	4	2	23.9027	Probable hydrolase OS=Chromobacterium violaceum (strain ATCC 12472 / DSM 30191 / JCM 1249 / NBRC 12614 / NCIMB 9131 / NCTC 9757) OX=243365 GN=CV_1284 PE=4 SV=1	695.959	609.236	389.809	418.889	894.272	1488.69	1046.25	910.929	207.053	495.794	345.74	395.086	1500.51	1813.59	2450.43	834.455
Q7NVY2	2	2	16.3592	Acyl-[acyl-carrier-protein]--UDP-N-acetylglucosamine O-acyltransferase OS=Chromobacterium violaceum (strain ATCC 12472 / DSM 30191 / JCM 1249 / NBRC 12614 / NCIMB 9131 / NCTC 9757) OX=243365 GN=lpxA PE=3 SV=1	2250.24	2297.92	2329.31	2773.47	2179.41	1370.15	1477.92	1641.19	2811.86	2438.74	2338.35	2463.83	2193.46	1460.17	1761.44	1780.69
Q7NZ40	2	2	16.945	Uncharacterized protein OS=Chromobacterium violaceum (strain ATCC 12472 / DSM 30191 / JCM 1249 / NBRC 12614 / NCIMB 9131 / NCTC 9757) OX=243365 GN=CV_1082 PE=4 SV=1	3950.22	4032.48	2503.01	3125.84	1010.58	324.677	1722.29	1290.33	5322.97	4336.86	3574.62	2687.2	3203.42	450.139	1264.39	473.349
Q7P153	2	2	10.887	Uncharacterized protein OS=Chromobacterium violaceum (strain ATCC 12472 / DSM 30191 / JCM 1249 / NBRC 12614 / NCIMB 9131 / NCTC 9757) OX=243365 GN=CV_0361 PE=3 SV=1	2402.38	1883.94	1807.83	1742.11	512.389	528.808	748.376	170.783	1264.88	2612.66	1933.18	1971.94	803.345	431.914	511.731	625.831
Q7P104	3	2	17.0483	Probable bacteriophage tail core protein OS=Chromobacterium violaceum (strain ATCC 12472 / DSM 30191 / JCM 1249 / NBRC 12614 / NCIMB 9131 / NCTC 9757) OX=243365 GN=CV_0410 PE=4 SV=1	1144.32	2698.8	4073.08	3199.33	2387.19	5442.94	6102.56	3487.67	2168.18	3496.03	4679.92	1885.35	2188.42	6192.52	8341.22	1503.63
Q7NZS3	2	2	16.5341	50S ribosomal protein L21 OS=Chromobacterium violaceum (strain ATCC 12472 / DSM 30191 / JCM 1249 / NBRC 12614 / NCIMB 9131 / NCTC 9757) OX=243365 GN=rplU PE=3 SV=1	9986.14	46060.8	37818.9	57006.7	11224.3	14877	11258.8	15944.9	105205	30114.5	34860.7	35396.4	26153.6	7296.73	8716.1	9672.69
Q7NVF2	2	2	12.9418	Transcription antitermination protein NusB OS=Chromobacterium violaceum (strain ATCC 12472 / DSM 30191 / JCM 1249 / NBRC 12614 / NCIMB 9131 / NCTC 9757) OX=243365 GN=nusB PE=3 SV=1	15339.2	13475.7	10153	14002.7	11833.7	10737.2	11075.2	8743.84	9372.09	16440.4	12380.6	12596.9	7961.51	8891.12	12081.7	8632.37
Q7NPY0	5	2	26.5943	Zinc protease OS=Chromobacterium violaceum (strain ATCC 12472 / DSM 30191 / JCM 1249 / NBRC 12614 / NCIMB 9131 / NCTC 9757) OX=243365 GN=pqqL PE=3 SV=1	2366.7	3276.57	3681.54	3129.68	3363.52	7916.43	3598.17	3555.27	3082.11	2753.51	4650.23	3882.4	2699.68	7780.17	4179.54	2981
Q7P1H7	3	2	21.9443	Uncharacterized protein OS=Chromobacterium violaceum (strain ATCC 12472 / DSM 30191 / JCM 1249 / NBRC 12614 / NCIMB 9131 / NCTC 9757) OX=243365 GN=CV_0236 PE=4 SV=1	7999.61	18697	28081.1	27333	8010	12613.8	24991.2	37278.9	26595	11324.5	24575.2	23107.7	9822.46	13725.5	11050.6	27463.8
Q7P067	5	2	27.5283	Probable oxidoreductase OS=Chromobacterium violaceum (strain ATCC 12472 / DSM 30191 / JCM 1249 / NBRC 12614 / NCIMB 9131 / NCTC 9757) OX=243365 GN=CV_0701 PE=4 SV=1	7413.96	8410.67	7789.37	8058.58	8681.93	5229.07	7621.55	9312.47	10259.7	8373.42	8677.67	7859.12	6549.03	5822.62	5597.02	7490.95
Q7NYF7	3	2	24.0767	Uncharacterized protein OS=Chromobacterium violaceum (strain ATCC 12472 / DSM 30191 / JCM 1249 / NBRC 12614 / NCIMB 9131 / NCTC 9757) OX=243365 GN=CV_1317 PE=4 SV=1	1292.43	1665.61	2228.99	1426.51	2190.89	6970.12	4173.61	3924.49	1427.95	1275.8	1893.22	1631.49	5043.08	6752.8	3962.57	4432.49
Q7P1K2	2	2	12.2758	Uncharacterized protein OS=Chromobacterium violaceum (strain ATCC 12472 / DSM 30191 / JCM 1249 / NBRC 12614 / NCIMB 9131 / NCTC 9757) OX=243365 GN=CV_0211 PE=4 SV=1	1858.8	983.069	757.056	1490.12	908.449	612.733	252.565	1200.09	2108.25	1101.16	1091.31	1376.8	487.334	740.79	211.45	783.356
Q7MBF0	3	2	23.0151	Probable transcriptional regulator, Crp/Fnr family OS=Chromobacterium violaceum (strain ATCC 12472 / DSM 30191 / JCM 1249 / NBRC 12614 / NCIMB 9131 / NCTC 9757) OX=243365 GN=CV_2708 PE=4 SV=1	561.18	639.468	844.6	757.705	1171.32	2582.83	967.249	3211.35	647.58	750.77	723.85	602.792	921.408	3040.1	2132.99	2954.75
Q7NVR6	3	2	10.5247	Uncharacterized protein OS=Chromobacterium violaceum (strain ATCC 12472 / DSM 30191 / JCM 1249 / NBRC 12614 / NCIMB 9131 / NCTC 9757) OX=243365 GN=CV_2276 PE=4 SV=1	1603.92	2442.16	1988.91	2595.1	510.311	284.331	428.021	739.908	3335.28	2687.13	3052.74	2206.86	1444.4	294.487	136.251	246.095
Q7NZR9	27	19	176.925	Subunit of the lysine/arginine/ornithine transporter (ABC superfamily) OS=Chromobacterium violaceum (strain ATCC 12472 / DSM 30191 / JCM 1249 / NBRC 12614 / NCIMB 9131 / NCTC 9757) OX=243365 GN=argT PE=3 SV=1	267543	297706	249524	262704	228925	225600	213664	222475	346720	336180	348285	354348	263814	301660	296663	262118
Q7NRK1	23	19	174.121	Carbamate kinase OS=Chromobacterium violaceum (strain ATCC 12472 / DSM 30191 / JCM 1249 / NBRC 12614 / NCIMB 9131 / NCTC 9757) OX=243365 GN=arcC PE=3 SV=1	141891	134729	123668	122138	123106	112671	110371	111431	159163	155827	154170	154781	190434	117762	145214	119658
Q7NRW4	27	19	200.041	Isocitrate dehydrogenase [NADP] OS=Chromobacterium violaceum (strain ATCC 12472 / DSM 30191 / JCM 1249 / NBRC 12614 / NCIMB 9131 / NCTC 9757) OX=243365 GN=CV_3664 PE=3 SV=1	105297	81532.5	88675.5	102525	93571.6	66057.3	69002.7	88367	85156.8	73162	77868	71521.4	56744	64736.4	46918	68282.7
Q7NR07	31	19	252.715	Uncharacterized protein OS=Chromobacterium violaceum (strain ATCC 12472 / DSM 30191 / JCM 1249 / NBRC 12614 / NCIMB 9131 / NCTC 9757) OX=243365 GN=CV_3978 PE=4 SV=1	182063	204099	187535	190235	171154	153310	138323	164434	172834	165879	171558	170223	154259	147636	143204	149397
Q7NXP1	30	19	188.174	Transcription termination factor Rho OS=Chromobacterium violaceum (strain ATCC 12472 / DSM 30191 / JCM 1249 / NBRC 12614 / NCIMB 9131 / NCTC 9757) OX=243365 GN=rho PE=3 SV=1	104179	114771	104794	101355	101330	106860	87921.2	93994.8	112893	115122	119961	120001	100536	112428	100769	101679
Q7NSR8	34	19	218.479	2,3-bisphosphoglycerate-independent phosphoglycerate mutase OS=Chromobacterium violaceum (strain ATCC 12472 / DSM 30191 / JCM 1249 / NBRC 12614 / NCIMB 9131 / NCTC 9757) OX=243365 GN=gpmI PE=3 SV=1	80036.1	80715	78380.4	78883.7	72882.5	62560.1	53736.8	66615.5	85867.7	81662.2	81835.6	81784.3	73008	64657	68153	70188.6
Q7NSH9	25	19	174.381	Chemotaxis protein CheV OS=Chromobacterium violaceum (strain ATCC 12472 / DSM 30191 / JCM 1249 / NBRC 12614 / NCIMB 9131 / NCTC 9757) OX=243365 GN=cheV1 PE=4 SV=1	92723.7	88664.4	72792	100419	78883.7	51990.1	49897	83898.5	97322.6	80231.8	75797.4	73001.5	87330.1	61813.4	61197.5	52330.8
Q7NRJ9	28	19	210.342	Arginine deiminase OS=Chromobacterium violaceum (strain ATCC 12472 / DSM 30191 / JCM 1249 / NBRC 12614 / NCIMB 9131 / NCTC 9757) OX=243365 GN=arcA PE=3 SV=1	209447	199875	215134	213868	191805	177723	167870	178247	194383	203976	236437	229861	170115	188018	213629	194978
Q7NS38	36	19	240.66	Glutamine synthetase OS=Chromobacterium violaceum (strain ATCC 12472 / DSM 30191 / JCM 1249 / NBRC 12614 / NCIMB 9131 / NCTC 9757) OX=243365 GN=glnA PE=3 SV=1	183264	165893	193079	168717	172675	139885	144038	153210	154858	174350	175765	181777	120940	129771	118337	147878
Q7NS96	26	19	172.588	Protein HflC OS=Chromobacterium violaceum (strain ATCC 12472 / DSM 30191 / JCM 1249 / NBRC 12614 / NCIMB 9131 / NCTC 9757) OX=243365 GN=hflC PE=3 SV=1	69507.1	76819.7	68008.4	74737.7	71759.8	66394.9	55982.5	49872	68200.7	75723.3	73846	67390.7	72911.2	73198	75254.9	45486.4
Q7P0K3	29	19	213.056	Transaldolase OS=Chromobacterium violaceum (strain ATCC 12472 / DSM 30191 / JCM 1249 / NBRC 12614 / NCIMB 9131 / NCTC 9757) OX=243365 GN=talA PE=3 SV=1	189917	191232	158868	196947	170944	149090	134690	151415	198511	190519	204530	190849	174562	171416	157333	139141
Q7NZ62	25	19	195.225	Lysine--tRNA ligase OS=Chromobacterium violaceum (strain ATCC 12472 / DSM 30191 / JCM 1249 / NBRC 12614 / NCIMB 9131 / NCTC 9757) OX=243365 GN=lysS PE=3 SV=1	50968	61941.7	54251.8	50884.6	55050.5	46093.2	41672.3	40958.1	49068.6	52277.2	57666	57261	62338.5	49745.9	45739.5	37331.3
Q7NRG5	36	19	229.557	Probable acyl-CoA dehydrogenase OS=Chromobacterium violaceum (strain ATCC 12472 / DSM 30191 / JCM 1249 / NBRC 12614 / NCIMB 9131 / NCTC 9757) OX=243365 GN=CV_3816 PE=3 SV=1	111660	115985	113583	114920	88279.2	84669.1	77051.4	111117	137008	120374	124130	112552	90085.3	94135	76006.8	95709.8
Q7NZI4	25	18	175.391	Phosphate-binding protein PstS OS=Chromobacterium violaceum (strain ATCC 12472 / DSM 30191 / JCM 1249 / NBRC 12614 / NCIMB 9131 / NCTC 9757) OX=243365 GN=pstS PE=3 SV=1	65088.2	80971	70730.2	64620.3	68375.1	73963.1	59995.6	59866.8	137728	124362	111658	133157	159032	136225	100603	101078
Q7NUM7	22	18	181.131	Uncharacterized protein OS=Chromobacterium violaceum (strain ATCC 12472 / DSM 30191 / JCM 1249 / NBRC 12614 / NCIMB 9131 / NCTC 9757) OX=243365 GN=CV_2670 PE=4 SV=1	100957	97675.9	107784	99902.5	87827.7	79097	83638.4	79779.3	68536.5	58478	70805.1	69581.4	51528.6	57521.7	73176.5	59949.2
Q7P138	24	18	196.288	Uncharacterized protein OS=Chromobacterium violaceum (strain ATCC 12472 / DSM 30191 / JCM 1249 / NBRC 12614 / NCIMB 9131 / NCTC 9757) OX=243365 GN=CV_0376 PE=4 SV=1	256563	242065	227804	263514	272402	224327	226094	223012	296963	303560	279149	309965	323295	276492	284219	256445
Q7NYU5	24	18	161.093	Probable small heat shock protein OS=Chromobacterium violaceum (strain ATCC 12472 / DSM 30191 / JCM 1249 / NBRC 12614 / NCIMB 9131 / NCTC 9757) OX=243365 GN=CV_1177 PE=3 SV=1	744849	985441	834747	901631	723019	888984	837034	905059	654619	724484	761877	770754	649388	788470	809515	683571
Q7NRL8	33	18	221.972	RNA polymerase sigma factor RpoD OS=Chromobacterium violaceum (strain ATCC 12472 / DSM 30191 / JCM 1249 / NBRC 12614 / NCIMB 9131 / NCTC 9757) OX=243365 GN=rpoD PE=3 SV=1	78029.8	76542.9	74892.6	89485	61623.9	86387.5	84548	88541.7	96791.9	88232.7	83814.9	94390.5	71754.9	108494	80850.6	92943.5
Q7NSW4	29	18	187.665	Uncharacterized protein OS=Chromobacterium violaceum (strain ATCC 12472 / DSM 30191 / JCM 1249 / NBRC 12614 / NCIMB 9131 / NCTC 9757) OX=243365 GN=CV_3305 PE=4 SV=1	194400	242422	205428	212310	191366	194938	173969	191194	230158	236976	231279	230053	214589	222896	214910	186650
Q7NR58	32	18	212.432	4-aminobutyrate transaminase OS=Chromobacterium violaceum (strain ATCC 12472 / DSM 30191 / JCM 1249 / NBRC 12614 / NCIMB 9131 / NCTC 9757) OX=243365 GN=goaG PE=3 SV=1	169137	126223	144341	143456	156980	89737.6	97590.1	143824	159738	119634	123084	123656	114711	77472.5	86779.8	100240
Q7NSM3	30	18	179.201	Uncharacterized protein OS=Chromobacterium violaceum (strain ATCC 12472 / DSM 30191 / JCM 1249 / NBRC 12614 / NCIMB 9131 / NCTC 9757) OX=243365 GN=CV_3398 PE=4 SV=1	82820.6	61427.2	63330.5	69102.2	75232.4	55341.1	47722.9	39971	68553.2	50783.6	68151.7	57729.6	40067.9	43104.7	55154	38488.9
Q7P1M6	36	18	248.453	Fructose-1,6-bisphosphate aldolase OS=Chromobacterium violaceum (strain ATCC 12472 / DSM 30191 / JCM 1249 / NBRC 12614 / NCIMB 9131 / NCTC 9757) OX=243365 GN=agaY PE=3 SV=1	158368	186499	180774	169656	141822	160268	150288	112656	200550	171228	186920	189651	139038	175850	142021	120168
Q7P1C4	19	18	173.648	Glutathione S-transferase family protein OS=Chromobacterium violaceum (strain ATCC 12472 / DSM 30191 / JCM 1249 / NBRC 12614 / NCIMB 9131 / NCTC 9757) OX=243365 GN=gst2 PE=4 SV=1	414523	476072	434605	440995	445040	418840	334120	403483	467753	462542	454182	421694	435117	413362	439958	349119
Q7NVZ4	30	18	209.429	30S ribosomal protein S2 OS=Chromobacterium violaceum (strain ATCC 12472 / DSM 30191 / JCM 1249 / NBRC 12614 / NCIMB 9131 / NCTC 9757) OX=243365 GN=rpsB PE=3 SV=1	252225	303618	279659	255807	259916	299058	253618	251048	272714	260097	281195	273561	233480	276331	308935	242962
Q7P0W5	24	17	165.05	2,3,4,5-tetrahydropyridine-2,6-dicarboxylate N-succinyltransferase OS=Chromobacterium violaceum (strain ATCC 12472 / DSM 30191 / JCM 1249 / NBRC 12614 / NCIMB 9131 / NCTC 9757) OX=243365 GN=dapD PE=3 SV=1	144231	145323	136793	136799	130568	137693	125568	135233	164122	149709	156585	145141	145234	154654	150337	127230
Q7NYB1	21	17	139.82	Probable trans-acting regulatory HvrA protein OS=Chromobacterium violaceum (strain ATCC 12472 / DSM 30191 / JCM 1249 / NBRC 12614 / NCIMB 9131 / NCTC 9757) OX=243365 GN=CV_1363 PE=4 SV=1	272347	389094	237431	247623	282486	386230	245567	231687	279734	374065	423890	331359	346419	430078	504764	279476
Q7NQX0	25	17	83.9276	10 kDa chaperonin OS=Chromobacterium violaceum (strain ATCC 12472 / DSM 30191 / JCM 1249 / NBRC 12614 / NCIMB 9131 / NCTC 9757) OX=243365 GN=groES1 PE=3 SV=1	125428	142135	121977	100300	111385	124851	98705.5	99528.5	140097	129340	135453	127317	92360.9	128093	123189	102441
Q7NY96	28	17	202.998	Elongation factor P OS=Chromobacterium violaceum (strain ATCC 12472 / DSM 30191 / JCM 1249 / NBRC 12614 / NCIMB 9131 / NCTC 9757) OX=243365 GN=efp PE=3 SV=1	85250.2	96437.3	85821.6	83953.2	81341.1	72440.8	66032.6	99821.1	95535.4	108673	98826.2	99520.2	97315.1	78446.6	81399.5	113218
Q7NS65	27	17	196.87	Cysteine synthase OS=Chromobacterium violaceum (strain ATCC 12472 / DSM 30191 / JCM 1249 / NBRC 12614 / NCIMB 9131 / NCTC 9757) OX=243365 GN=cysK PE=3 SV=1	147195	168511	159037	183559	146269	111280	144079	146722	161922	173436	182800	190872	148230	145065	142900	131525
Q7NSP8	23	17	182.44	Inorganic pyrophosphatase OS=Chromobacterium violaceum (strain ATCC 12472 / DSM 30191 / JCM 1249 / NBRC 12614 / NCIMB 9131 / NCTC 9757) OX=243365 GN=ppa PE=3 SV=1	171587	202489	185416	186033	154894	178876	147398	167787	190588	159958	198582	211005	147066	185911	165577	157492
Q7NQG9	25	17	136.796	30S ribosomal protein S5 OS=Chromobacterium violaceum (strain ATCC 12472 / DSM 30191 / JCM 1249 / NBRC 12614 / NCIMB 9131 / NCTC 9757) OX=243365 GN=rpsE PE=3 SV=1	70219.9	64429.9	69824.1	61397.6	67713.5	57871.8	52582.2	52393.8	63805	62308.7	70111	65446.1	120709	57526.2	60826.7	59345.1
Q7NRY7	22	17	141.327	30S ribosomal protein S6 OS=Chromobacterium violaceum (strain ATCC 12472 / DSM 30191 / JCM 1249 / NBRC 12614 / NCIMB 9131 / NCTC 9757) OX=243365 GN=rpsF PE=3 SV=1	83840.2	92764.2	86749.9	97194.7	79106.6	85233.4	72363.1	78711.1	84151.7	76338.4	92867.9	89558.3	85877.7	80285.3	96283.2	63599.6
Q7NZ50	22	17	170.708	Dihydrolipoyllysine-residue succinyltransferase component of 2-oxoglutarate dehydrogenase complex OS=Chromobacterium violaceum (strain ATCC 12472 / DSM 30191 / JCM 1249 / NBRC 12614 / NCIMB 9131 / NCTC 9757) OX=243365 GN=sucB PE=3 SV=1	301030	369710	300376	386313	264920	280501	257310	337933	352662	309726	331406	325302	339847	296794	335683	257413
Q7NU90	20	17	156.903	Thioredoxin reductase OS=Chromobacterium violaceum (strain ATCC 12472 / DSM 30191 / JCM 1249 / NBRC 12614 / NCIMB 9131 / NCTC 9757) OX=243365 GN=trxB PE=3 SV=1	297751	327978	277568	321300	299517	281310	276829	291637	370133	319074	311240	295747	335721	300401	285585	274858
Q7NVJ5	27	17	186.876	Probable membrane lipoprotein OS=Chromobacterium violaceum (strain ATCC 12472 / DSM 30191 / JCM 1249 / NBRC 12614 / NCIMB 9131 / NCTC 9757) OX=243365 GN=CV_2347 PE=4 SV=1	44995.3	49625.7	45581.9	47113.7	41108.4	59504	43098.7	43167.2	42876.6	49314.6	47865.8	51213.1	47403.6	52335.2	58003.8	46657
Q7NR05	21	17	126.132	Uncharacterized protein OS=Chromobacterium violaceum (strain ATCC 12472 / DSM 30191 / JCM 1249 / NBRC 12614 / NCIMB 9131 / NCTC 9757) OX=243365 GN=CV_3980 PE=4 SV=1	72672.3	85271.5	72290.1	77207.3	70305.7	72469.4	60083.7	63243.7	79849.6	82285.5	86064.1	74163.7	76970.7	71024.4	76950.7	54777.9
Q7NWD4	28	17	184.7	Citrate synthase OS=Chromobacterium violaceum (strain ATCC 12472 / DSM 30191 / JCM 1249 / NBRC 12614 / NCIMB 9131 / NCTC 9757) OX=243365 GN=prpC PE=3 SV=1	51414.2	62600.3	57920.5	56924	44223.7	61152.8	47223.9	48776	55551.3	62727.9	56360.1	59326.6	45212.2	50368.8	47590.7	51001.5
Q7NT71	26	17	158.882	Acetyl-coenzyme A carboxylase carboxyl transferase subunit alpha OS=Chromobacterium violaceum (strain ATCC 12472 / DSM 30191 / JCM 1249 / NBRC 12614 / NCIMB 9131 / NCTC 9757) OX=243365 GN=accA PE=3 SV=1	69348.9	79619.9	72073.3	70271.2	62072.7	57839.4	45523	59529.6	87910.9	81417	81874.1	80707.3	66969.3	56067.3	53442.2	51217.2
Q7NQG7	28	17	189.61	50S ribosomal protein L6 OS=Chromobacterium violaceum (strain ATCC 12472 / DSM 30191 / JCM 1249 / NBRC 12614 / NCIMB 9131 / NCTC 9757) OX=243365 GN=rplF PE=3 SV=1	121813	123886	118155	108530	112809	116689	77286.9	92082	127248	106317	115958	120514	107390	79210.4	104741	81274.8
Q7NS50	29	17	192.326	Probable ABC transporter ATP-binding protein OS=Chromobacterium violaceum (strain ATCC 12472 / DSM 30191 / JCM 1249 / NBRC 12614 / NCIMB 9131 / NCTC 9757) OX=243365 GN=CV_3577 PE=4 SV=1	64545.3	69577.8	63724.7	58109.4	44524.1	35412.4	37391.4	41890.2	66671.6	63941.2	74118.5	67676	43576.1	43352.5	40278.3	38098.8
Q7NZQ1	24	16	146.749	Thiol peroxidase OS=Chromobacterium violaceum (strain ATCC 12472 / DSM 30191 / JCM 1249 / NBRC 12614 / NCIMB 9131 / NCTC 9757) OX=243365 GN=tpx PE=3 SV=1	311299	341484	287030	283073	287011	280907	275505	248858	324125	336267	326633	330036	265837	323939	302162	250694
Q7NZ52	25	16	172.573	Citrate synthase OS=Chromobacterium violaceum (strain ATCC 12472 / DSM 30191 / JCM 1249 / NBRC 12614 / NCIMB 9131 / NCTC 9757) OX=243365 GN=gtlA PE=3 SV=1	110780	104423	123809	120607	118465	108181	105482	102233	99654.1	100499	104337	103338	87053.5	116137	70110.2	84568.2
Q7NSP6	24	16	204.919	Uncharacterized protein OS=Chromobacterium violaceum (strain ATCC 12472 / DSM 30191 / JCM 1249 / NBRC 12614 / NCIMB 9131 / NCTC 9757) OX=243365 GN=CV_3374 PE=4 SV=1	162596	154939	160107	176811	162195	113474	111822	165552	178470	145181	174615	161017	132007	123852	110454	128051
Q7NV42	20	16	218.23	Superoxide dismutase OS=Chromobacterium violaceum (strain ATCC 12472 / DSM 30191 / JCM 1249 / NBRC 12614 / NCIMB 9131 / NCTC 9757) OX=243365 GN=sodB1 PE=3 SV=1	270212	295033	320536	277615	301675	332856	395220	427130	387285	343033	377822	419031	364213	353074	442325	378323
Q7P1H9	23	16	146.71	Protein-L-isoaspartate(D-aspartate) O-methyltransferase OS=Chromobacterium violaceum (strain ATCC 12472 / DSM 30191 / JCM 1249 / NBRC 12614 / NCIMB 9131 / NCTC 9757) OX=243365 GN=pcm2 PE=4 SV=1	101367	77698.6	76491.2	95526.6	114047	107928	93159.5	97764.2	126596	70626.6	76261.5	87051.9	141817	98014.6	100743	93920.2
Q7NX49	25	16	182.312	Probable long chain fatty-acid CoA ligase OS=Chromobacterium violaceum (strain ATCC 12472 / DSM 30191 / JCM 1249 / NBRC 12614 / NCIMB 9131 / NCTC 9757) OX=243365 GN=CV_1780 PE=4 SV=1	64898.7	69914.9	59257.1	51575.5	50394.7	66468.5	52666.2	49556.5	70680.7	77377	67613.9	63916.2	73077.1	59023.1	59417.9	51133.3
Q7P0W9	20	16	145.484	Probable ABC superfamily, transport protein OS=Chromobacterium violaceum (strain ATCC 12472 / DSM 30191 / JCM 1249 / NBRC 12614 / NCIMB 9131 / NCTC 9757) OX=243365 GN=CV_0446 PE=4 SV=1	72984.5	88749.8	77913.7	81611.3	67902.1	67067.2	49405.4	55506.7	90033.5	91812.6	100120	96168.9	95964	70556.9	65719.6	57699
Q7NV74	27	16	155.659	Aconitate hydratase B OS=Chromobacterium violaceum (strain ATCC 12472 / DSM 30191 / JCM 1249 / NBRC 12614 / NCIMB 9131 / NCTC 9757) OX=243365 GN=acnB PE=3 SV=1	43856	33992.7	39955.9	37946.1	40326.6	26633.3	29668.8	33153.8	31300	36441.1	33999.2	35130.6	28807.5	29208.7	29836.4	30066.1
Q7P1U7	26	16	186.132	Argininosuccinate lyase OS=Chromobacterium violaceum (strain ATCC 12472 / DSM 30191 / JCM 1249 / NBRC 12614 / NCIMB 9131 / NCTC 9757) OX=243365 GN=argH PE=3 SV=1	94244.1	92361.1	96691.2	93334.6	97613.3	84734.9	87416.5	82902.9	88188.5	89952.1	97000	93573.9	92732.1	93754.1	98285.9	77097.1
Q7NWM1	25	16	180.046	Arginine--tRNA ligase OS=Chromobacterium violaceum (strain ATCC 12472 / DSM 30191 / JCM 1249 / NBRC 12614 / NCIMB 9131 / NCTC 9757) OX=243365 GN=argS PE=3 SV=1	60951.5	54879.1	60686.5	59440.3	50397.9	50240.7	44573.9	51103.7	44556.7	57734.4	64670.6	63738.8	53337	56265.1	51735.6	45703.2
Q7NQE5	24	16	177.401	50S ribosomal protein L7/L12 OS=Chromobacterium violaceum (strain ATCC 12472 / DSM 30191 / JCM 1249 / NBRC 12614 / NCIMB 9131 / NCTC 9757) OX=243365 GN=rplL PE=3 SV=1	150148	159279	145494	155982	130155	150138	122577	138629	148685	157841	147618	172811	107903	148793	161375	130963
Q7NPY8	20	16	121.726	Aspartyl/glutamyl-tRNA(Asn/Gln) amidotransferase subunit B OS=Chromobacterium violaceum (strain ATCC 12472 / DSM 30191 / JCM 1249 / NBRC 12614 / NCIMB 9131 / NCTC 9757) OX=243365 GN=gatB PE=3 SV=1	56184.5	63738.7	67213.3	69889.4	62966	47110.2	68672	75002.3	49286.9	72365.5	81545.3	74662.9	58048.1	49604.3	64981.7	59087.2
Q7NUZ3	19	16	71.8538	DNA-binding protein hu-beta OS=Chromobacterium violaceum (strain ATCC 12472 / DSM 30191 / JCM 1249 / NBRC 12614 / NCIMB 9131 / NCTC 9757) OX=243365 GN=hupB1 PE=3 SV=1	325363	275828	255415	250538	291868	225938	196342	185231	252602	264660	282293	312614	233921	236921	245597	223453
Q7NXP2	20	15	108.284	Thioredoxin OS=Chromobacterium violaceum (strain ATCC 12472 / DSM 30191 / JCM 1249 / NBRC 12614 / NCIMB 9131 / NCTC 9757) OX=243365 GN=trxA PE=3 SV=1	334833	399541	356205	364911	348470	427926	329223	293799	398166	429136	391848	414260	451235	437998	425895	364967
Q7NWG7	24	15	160.835	Alanine dehydrogenase OS=Chromobacterium violaceum (strain ATCC 12472 / DSM 30191 / JCM 1249 / NBRC 12614 / NCIMB 9131 / NCTC 9757) OX=243365 GN=ald PE=3 SV=1	136122	131583	142001	126199	129766	125642	122757	116708	129155	106003	146319	135229	93941.4	118485	132684	106952
Q7NQE3	20	15	171.373	50S ribosomal protein L1 OS=Chromobacterium violaceum (strain ATCC 12472 / DSM 30191 / JCM 1249 / NBRC 12614 / NCIMB 9131 / NCTC 9757) OX=243365 GN=rplA PE=3 SV=1	398938	480895	423603	421404	391842	410086	407789	383741	379800	358095	386649	395293	365106	378951	390009	335703
Q7NQF2	19	15	148.287	50S ribosomal protein L3 OS=Chromobacterium violaceum (strain ATCC 12472 / DSM 30191 / JCM 1249 / NBRC 12614 / NCIMB 9131 / NCTC 9757) OX=243365 GN=rplC PE=3 SV=1	107520	90959.8	100463	101749	103711	102945	105477	82028.8	96294	80061.3	100587	93135.2	103686	100396	102993	68826.6
Q7NQN8	26	15	205.603	Putrescine-binding periplasmic protein OS=Chromobacterium violaceum (strain ATCC 12472 / DSM 30191 / JCM 1249 / NBRC 12614 / NCIMB 9131 / NCTC 9757) OX=243365 GN=potD PE=3 SV=1	140014	165740	150461	140561	141394	145466	138734	129858	159182	161595	178171	177770	146393	168217	177118	132000
Q7NRG3	28	15	192.227	Probable electron transfer flavoprotein, beta subunit OS=Chromobacterium violaceum (strain ATCC 12472 / DSM 30191 / JCM 1249 / NBRC 12614 / NCIMB 9131 / NCTC 9757) OX=243365 GN=CV_3818 PE=4 SV=1	217347	251930	234143	187072	220989	212995	196786	209199	185937	273130	264351	279963	249825	247692	241769	239130
Q7NZK3	23	15	157.434	Probable C4-dicarboxylate-binding periplasmic protein OS=Chromobacterium violaceum (strain ATCC 12472 / DSM 30191 / JCM 1249 / NBRC 12614 / NCIMB 9131 / NCTC 9757) OX=243365 GN=CV_0919 PE=4 SV=1	40924.1	44475.5	34880.5	40718.9	40245.2	34288.8	26551.8	31679.2	49531.5	47558.3	43793.2	41452.3	45276.7	32724.1	32467.5	37008.3
Q7NQN5	22	15	142.753	Spermidine/putrescine import ATP-binding protein PotA OS=Chromobacterium violaceum (strain ATCC 12472 / DSM 30191 / JCM 1249 / NBRC 12614 / NCIMB 9131 / NCTC 9757) OX=243365 GN=potA PE=3 SV=1	61186.2	68337	72902.8	73228.1	69087.8	67762.6	68738.4	57248.2	84462.9	84151.9	91461.3	83343.3	62821.9	74562.8	71569.3	59635.2
Q7NQ40	22	15	160.381	Universal stress protein OS=Chromobacterium violaceum (strain ATCC 12472 / DSM 30191 / JCM 1249 / NBRC 12614 / NCIMB 9131 / NCTC 9757) OX=243365 GN=CV_4300 PE=3 SV=1	282627	297596	237006	256360	218248	167682	168368	231177	257460	234399	237851	240560	217023	142641	175741	129303
Q7NW18	29	15	231.789	Phosphomannomutase OS=Chromobacterium violaceum (strain ATCC 12472 / DSM 30191 / JCM 1249 / NBRC 12614 / NCIMB 9131 / NCTC 9757) OX=243365 GN=algC PE=3 SV=1	106502	107516	99688.6	103487	96587.1	87378.2	77448.9	78682.7	115854	109965	104515	104897	92193.4	107765	94734.3	88326.7
Q7P1G2	20	15	126.046	Glycerol kinase OS=Chromobacterium violaceum (strain ATCC 12472 / DSM 30191 / JCM 1249 / NBRC 12614 / NCIMB 9131 / NCTC 9757) OX=243365 GN=glpK PE=3 SV=1	22601.9	22208.6	22793	24430.5	24974.9	20805.9	15879.2	18028.3	16354.9	18580.8	19963.7	19972.7	20242.4	19654.1	18228.7	19569.9
Q7P1R9	19	15	116.314	Phosphogluconate dehydratase OS=Chromobacterium violaceum (strain ATCC 12472 / DSM 30191 / JCM 1249 / NBRC 12614 / NCIMB 9131 / NCTC 9757) OX=243365 GN=edd PE=3 SV=1	64978.8	66664.6	64741.7	62356.5	62472.8	54336.5	44552.1	55766.1	77061.8	76324.6	66594.3	59016.3	70112.5	55414.6	62294.9	52566.5
Q7NXH8	19	15	122.165	Delta-aminolevulinic acid dehydratase OS=Chromobacterium violaceum (strain ATCC 12472 / DSM 30191 / JCM 1249 / NBRC 12614 / NCIMB 9131 / NCTC 9757) OX=243365 GN=hemB PE=3 SV=1	62243.7	67042.4	60044.6	74210.5	48433.2	44634.6	40356.9	39880.1	65114.2	50584.7	47803.6	67148	49269	39137.2	37110.9	38691.3
Q7P0N8	27	15	212.332	Dihydrolipoyl dehydrogenase OS=Chromobacterium violaceum (strain ATCC 12472 / DSM 30191 / JCM 1249 / NBRC 12614 / NCIMB 9131 / NCTC 9757) OX=243365 GN=lpdA1 PE=3 SV=1	76880.3	60842.9	57436.3	59256.1	68013.4	43390.4	50029.5	47196.5	60976.6	55787.3	53906.6	55441.8	65036.3	49813.5	38847.3	39995.5
Q7NVF4	19	15	124.689	3,4-dihydroxy-2-butanone 4-phosphate synthase OS=Chromobacterium violaceum (strain ATCC 12472 / DSM 30191 / JCM 1249 / NBRC 12614 / NCIMB 9131 / NCTC 9757) OX=243365 GN=ribAB PE=3 SV=1	63825.5	88935.7	80563.1	73240.3	59939.3	72778.8	48105.2	70142.7	95665.2	83656.8	93394.9	75033.7	78103.1	69979.7	63419.3	58678.2
Q7NRZ0	21	15	148.125	50S ribosomal protein L9 OS=Chromobacterium violaceum (strain ATCC 12472 / DSM 30191 / JCM 1249 / NBRC 12614 / NCIMB 9131 / NCTC 9757) OX=243365 GN=rplI PE=3 SV=1	249087	323063	292299	273087	237161	260964	234839	225983	261806	234431	286750	285645	196301	233090	233200	198017
Q7NX66	21	15	133.701	Probable enoyl-CoA hydratase OS=Chromobacterium violaceum (strain ATCC 12472 / DSM 30191 / JCM 1249 / NBRC 12614 / NCIMB 9131 / NCTC 9757) OX=243365 GN=CV_1763 PE=4 SV=1	47264.9	57656.8	49516.3	49985.3	62040.2	50845.1	53187.8	58944	56734.1	53773.4	56585.5	50221.3	63049.3	52460.8	61295.3	58613
Q7P073	21	15	137.212	3-hydroxybutyrate dehydrogenase OS=Chromobacterium violaceum (strain ATCC 12472 / DSM 30191 / JCM 1249 / NBRC 12614 / NCIMB 9131 / NCTC 9757) OX=243365 GN=bdhA PE=3 SV=1	101309	102861	89256.9	96573	105175	78632.7	72961.9	83056.3	102822	103823	104756	101905	79177.9	84717.5	97563	93923.6
Q7NQH7	24	15	200.96	DNA-directed RNA polymerase subunit alpha OS=Chromobacterium violaceum (strain ATCC 12472 / DSM 30191 / JCM 1249 / NBRC 12614 / NCIMB 9131 / NCTC 9757) OX=243365 GN=rpoA PE=3 SV=1	239271	279654	281650	268060	221942	230751	232999	221648	254021	251570	292217	273287	233330	205160	218139	193713
Q7NSI0	23	15	152.902	Chemotaxis protein CheV OS=Chromobacterium violaceum (strain ATCC 12472 / DSM 30191 / JCM 1249 / NBRC 12614 / NCIMB 9131 / NCTC 9757) OX=243365 GN=cheV2 PE=4 SV=1	49995.2	58544.8	57042.4	53459.5	46553.6	58635	46080.6	50837.7	52622	55324.7	55557.9	55751.2	56552.8	60530.3	55240.8	43794.4
Q7P210	30	15	188.155	Uroporphyrin-III C-methyltransferase OS=Chromobacterium violaceum (strain ATCC 12472 / DSM 30191 / JCM 1249 / NBRC 12614 / NCIMB 9131 / NCTC 9757) OX=243365 GN=hemX PE=4 SV=1	69026.4	96538.1	82563	75940.9	55217.7	68613.8	56671.1	50999.8	100746	79242.1	89281	83470.8	62914.2	61702.7	62384	52528.3
Q7NZF1	25	15	156.838	Probable fumarylacetoacetate hydrolase OS=Chromobacterium violaceum (strain ATCC 12472 / DSM 30191 / JCM 1249 / NBRC 12614 / NCIMB 9131 / NCTC 9757) OX=243365 GN=CV_0971 PE=4 SV=1	119773	118476	106910	98147	105894	78319.2	69562.9	60863.8	98893.8	120673	110882	118596	82031.6	85883.5	74907.2	54476.1
Q7NWB7	20	15	156.16	Beta-hexosaminidase OS=Chromobacterium violaceum (strain ATCC 12472 / DSM 30191 / JCM 1249 / NBRC 12614 / NCIMB 9131 / NCTC 9757) OX=243365 GN=nagZ PE=3 SV=1	61967	61640.7	48106.1	49317.4	57752.7	44801.4	35813.8	38544.4	58239.6	58414.4	56994.5	53298.3	53959.4	39660.8	40192.5	43898.5
Q7NUD2	24	14	139.854	Aspartate-semialdehyde dehydrogenase OS=Chromobacterium violaceum (strain ATCC 12472 / DSM 30191 / JCM 1249 / NBRC 12614 / NCIMB 9131 / NCTC 9757) OX=243365 GN=asd PE=3 SV=1	48628.9	46663.8	48671.6	48016.9	55890	39474.4	42038.3	42954.1	45641.1	53575	51291.2	54947.4	46619.4	52018.5	38120.4	49988.8
Q7P1A5	25	14	159.071	Probable agglutination protein OS=Chromobacterium violaceum (strain ATCC 12472 / DSM 30191 / JCM 1249 / NBRC 12614 / NCIMB 9131 / NCTC 9757) OX=243365 GN=CV_0308 PE=4 SV=1	101421	86925.4	92466.7	92432.7	90030	76313.1	76877.2	81826.3	77728.1	84671.4	78468.2	93298.2	81962.1	70244.8	73994.3	67676.7
Q7NRN6	18	14	157.602	Phosphate acetyltransferase OS=Chromobacterium violaceum (strain ATCC 12472 / DSM 30191 / JCM 1249 / NBRC 12614 / NCIMB 9131 / NCTC 9757) OX=243365 GN=ptb PE=4 SV=1	118434	124146	108159	115724	118654	109176	88654.8	108716	123989	118534	117811	106003	108720	109592	96165	91653.7
Q7NT55	22	14	127.642	Cold shock transcription regulator protein OS=Chromobacterium violaceum (strain ATCC 12472 / DSM 30191 / JCM 1249 / NBRC 12614 / NCIMB 9131 / NCTC 9757) OX=243365 GN=cspD PE=4 SV=1	511121	552568	439038	445668	509719	466198	450222	440995	524429	542279	514150	528000	497140	491053	566391	520884
Q7NXI5	25	14	162.617	Isocitrate lyase OS=Chromobacterium violaceum (strain ATCC 12472 / DSM 30191 / JCM 1249 / NBRC 12614 / NCIMB 9131 / NCTC 9757) OX=243365 GN=aceA PE=4 SV=1	119991	78878.5	77093.7	91509.1	138829	107868	100335	126372	177735	89024.3	94562.6	82502.2	61565.8	82500.7	111031	107325
Q7NWD0	19	14	108.44	Negative regulator for alginate biosynthesis MucB OS=Chromobacterium violaceum (strain ATCC 12472 / DSM 30191 / JCM 1249 / NBRC 12614 / NCIMB 9131 / NCTC 9757) OX=243365 GN=mucB PE=4 SV=1	32372.6	38631.1	36813.7	33758.1	27236.8	24323.4	20113.3	21963.2	42483.7	37995.3	42041.7	51501.2	27051.5	35519.4	23181.5	41097.4
Q7NSP4	23	14	134.063	Site-determining protein OS=Chromobacterium violaceum (strain ATCC 12472 / DSM 30191 / JCM 1249 / NBRC 12614 / NCIMB 9131 / NCTC 9757) OX=243365 GN=minD PE=3 SV=1	36180.1	37745.9	36624.2	30315.5	38555.8	40033.6	31543.1	33927.4	41061.6	36819.2	39115.2	37022.3	35647.8	40971.4	43064.5	39148.4
Q7NWA6	23	14	166.819	Acyl-CoA dehydrogenase OS=Chromobacterium violaceum (strain ATCC 12472 / DSM 30191 / JCM 1249 / NBRC 12614 / NCIMB 9131 / NCTC 9757) OX=243365 GN=caiA PE=3 SV=1	123845	113801	124989	126547	121198	81327	108459	107125	125833	102110	112283	108693	87241.8	85343.5	72110.4	88605
Q7NRG4	17	14	115.341	Probable electron transfer flavoprotein alpha subunit OS=Chromobacterium violaceum (strain ATCC 12472 / DSM 30191 / JCM 1249 / NBRC 12614 / NCIMB 9131 / NCTC 9757) OX=243365 GN=CV_3817 PE=4 SV=1	115550	148268	152122	132108	114418	122153	116189	104700	153715	138711	166995	161610	131820	133696	118886	111710
Q7NQY0	16	14	119	Stringent starvation protein A OS=Chromobacterium violaceum (strain ATCC 12472 / DSM 30191 / JCM 1249 / NBRC 12614 / NCIMB 9131 / NCTC 9757) OX=243365 GN=sspA PE=3 SV=1	211093	236941	208170	217656	174189	178595	158271	162835	261891	230352	250555	255482	198543	204162	198231	168329
Q7NTI2	26	14	207.528	Tyrosine--tRNA ligase OS=Chromobacterium violaceum (strain ATCC 12472 / DSM 30191 / JCM 1249 / NBRC 12614 / NCIMB 9131 / NCTC 9757) OX=243365 GN=tyrS PE=3 SV=1	77387	74423.5	76859	75435.4	70363.3	53883	54958	55952.8	74889	68943.8	71142.6	72353.8	73974.1	51667.1	48098.6	55997.4
Q7P182	23	14	143.007	Aromatic-amino-acid transaminase OS=Chromobacterium violaceum (strain ATCC 12472 / DSM 30191 / JCM 1249 / NBRC 12614 / NCIMB 9131 / NCTC 9757) OX=243365 GN=tyrB2 PE=4 SV=1	64672.5	60532.9	63808.2	65874.7	57116.1	42405.7	45365.5	55642.5	53767.7	63548.2	63243.5	58830.4	50394.1	49147.2	43726.7	41069.8
Q7P0P0	27	14	153.076	Pyruvate dehydrogenase E1 component OS=Chromobacterium violaceum (strain ATCC 12472 / DSM 30191 / JCM 1249 / NBRC 12614 / NCIMB 9131 / NCTC 9757) OX=243365 GN=aceE PE=4 SV=1	60642.2	47573.1	42922	46036.6	50966.8	45563.9	50257	61313.6	44059.2	42533.1	43375.8	37201.5	43244.5	59639.2	53781.6	59220.4
Q7P1M4	19	14	163.969	Phosphoglycerate kinase OS=Chromobacterium violaceum (strain ATCC 12472 / DSM 30191 / JCM 1249 / NBRC 12614 / NCIMB 9131 / NCTC 9757) OX=243365 GN=pgk PE=3 SV=1	126774	119487	125942	124775	109372	90736.6	81621.2	89793	139529	136693	135321	137161	125812	101437	100482	90148.9
Q7NXI4	20	14	134.118	Protein GrpE OS=Chromobacterium violaceum (strain ATCC 12472 / DSM 30191 / JCM 1249 / NBRC 12614 / NCIMB 9131 / NCTC 9757) OX=243365 GN=grpE PE=3 SV=1	122490	142449	124573	140428	123288	114130	96823	110273	127220	123581	128000	117694	105321	103785	98065.3	85833.2
Q7NS98	22	14	150.742	Adenylosuccinate synthetase 2 OS=Chromobacterium violaceum (strain ATCC 12472 / DSM 30191 / JCM 1249 / NBRC 12614 / NCIMB 9131 / NCTC 9757) OX=243365 GN=purA2 PE=3 SV=1	52710.2	52430.5	53064.9	52526.8	51093.8	48401.8	52534.3	51292.8	55983.9	55152.8	54378.5	51016.8	69728.1	60326.7	57365.9	42373.8
Q7P1G4	21	14	150.096	Pyruvate kinase OS=Chromobacterium violaceum (strain ATCC 12472 / DSM 30191 / JCM 1249 / NBRC 12614 / NCIMB 9131 / NCTC 9757) OX=243365 GN=pykF PE=3 SV=1	118128	133450	133369	123930	97772.5	70381.4	63919.5	96928	146913	145768	148113	144831	126503	94071.4	87070.7	95622.7
Q7NZA4	22	14	151.067	Aspartokinase OS=Chromobacterium violaceum (strain ATCC 12472 / DSM 30191 / JCM 1249 / NBRC 12614 / NCIMB 9131 / NCTC 9757) OX=243365 GN=lysC PE=3 SV=1	78706.5	80025.7	74517.9	74473.4	101269	104393	83641.8	81590.8	81716.1	84493.8	83727.3	80158.2	91941.2	108615	97320.9	79058.5
Q7NR20	17	14	113.781	Probable ClpA/B-type chaperone OS=Chromobacterium violaceum (strain ATCC 12472 / DSM 30191 / JCM 1249 / NBRC 12614 / NCIMB 9131 / NCTC 9757) OX=243365 GN=CV_3965 PE=3 SV=1	28420.2	26671	30757.6	29344.2	30766.1	23858.5	24797.9	26596.9	29937.8	24296	26857.8	27487.9	27261.1	26192.3	31822.7	23884.8
Q7NYJ9	19	14	135.855	Probable ABC transporter, periplasmic-binding protein OS=Chromobacterium violaceum (strain ATCC 12472 / DSM 30191 / JCM 1249 / NBRC 12614 / NCIMB 9131 / NCTC 9757) OX=243365 GN=CV_1275 PE=3 SV=1	77990.5	90572.3	83237.9	84927.1	74874.3	74170.3	75326.2	75335.3	77991	73190.9	83566.8	90860.8	70900.8	72344.8	82018.9	73729.2
Q7NTL6	21	14	129.393	ADP-L-glycero-D-manno-heptose-6-epimerase OS=Chromobacterium violaceum (strain ATCC 12472 / DSM 30191 / JCM 1249 / NBRC 12614 / NCIMB 9131 / NCTC 9757) OX=243365 GN=hldD PE=3 SV=1	47814.4	47427.8	47406.7	48953.2	48415.9	48228.6	44831.5	55609.3	65013.2	49346.7	51145.8	47900.7	66703.2	50089.3	49551	37916.1
Q7NZF9	16	14	107.396	S-adenosylmethionine synthase OS=Chromobacterium violaceum (strain ATCC 12472 / DSM 30191 / JCM 1249 / NBRC 12614 / NCIMB 9131 / NCTC 9757) OX=243365 GN=metK PE=3 SV=1	70021	83989.7	102852	87245.7	75522.8	82659.9	74943.5	80927.8	62205	74217	95194.7	95380	58287.9	76229.2	74577.8	93449.9
Q7NWA9	19	14	163.135	3-hydroxyisobutyrate dehydrogenase OS=Chromobacterium violaceum (strain ATCC 12472 / DSM 30191 / JCM 1249 / NBRC 12614 / NCIMB 9131 / NCTC 9757) OX=243365 GN=mmsB PE=3 SV=1	117890	141506	126464	131433	114466	123608	115512	112594	125493	118906	134418	139105	136588	127661	128830	102658
Q7NQP9	18	14	114.706	Probable transcriptional regulator OS=Chromobacterium violaceum (strain ATCC 12472 / DSM 30191 / JCM 1249 / NBRC 12614 / NCIMB 9131 / NCTC 9757) OX=243365 GN=CV_4088 PE=3 SV=1	65932.5	71458.7	71616.5	69913.8	70115.8	76843.9	47821.8	57319.3	58242.7	75011	74419.2	75779.7	68033.6	75360.9	61865.8	53647.3
Q7NS95	32	14	232.588	Protein HflK OS=Chromobacterium violaceum (strain ATCC 12472 / DSM 30191 / JCM 1249 / NBRC 12614 / NCIMB 9131 / NCTC 9757) OX=243365 GN=CV_3531 PE=3 SV=1	76561.9	86351.1	78981.1	80580.1	67436.1	76725	63542.5	61133.5	89744.7	81201.1	80726.3	77491.8	69228.3	72376	64876.7	57842.1
Q7P022	21	14	140.939	Probable transformylase OS=Chromobacterium violaceum (strain ATCC 12472 / DSM 30191 / JCM 1249 / NBRC 12614 / NCIMB 9131 / NCTC 9757) OX=243365 GN=CV_0747 PE=4 SV=1	67031.3	90946.2	89152.8	79550.3	65383.9	90044	62870.9	71896.9	92747.7	80312.3	93819.5	75300.7	67931.1	69231.8	72496.8	63204.2
Q7NZQ3	15	13	114.958	Uncharacterized protein OS=Chromobacterium violaceum (strain ATCC 12472 / DSM 30191 / JCM 1249 / NBRC 12614 / NCIMB 9131 / NCTC 9757) OX=243365 GN=CV_0868 PE=4 SV=1	599195	658031	593394	615663	538830	488210	511465	528786	175390	150353	157670	154596	132708	138503	127509	114244
Q7NQ54	18	13	99.2696	Probable acid phosphatase OS=Chromobacterium violaceum (strain ATCC 12472 / DSM 30191 / JCM 1249 / NBRC 12614 / NCIMB 9131 / NCTC 9757) OX=243365 GN=CV_4286 PE=4 SV=1	25689.8	31856.1	33115.4	24303	23307.9	30198.1	22054.5	21649.9	33250.1	39112.1	38653.4	36797.1	28659.6	33116	32767.7	28624.7
Q7NS87	17	13	100.755	Uncharacterized protein OS=Chromobacterium violaceum (strain ATCC 12472 / DSM 30191 / JCM 1249 / NBRC 12614 / NCIMB 9131 / NCTC 9757) OX=243365 GN=CV_3539 PE=4 SV=1	31609.7	30607	36889.9	32416.9	34403.4	36865.9	29191.5	30573.3	31447.3	28546.7	28795.4	28943.4	33729.5	35134.2	30300.3	24150
Q7NWS2	17	13	122.909	ABC transporter, iron binding protein OS=Chromobacterium violaceum (strain ATCC 12472 / DSM 30191 / JCM 1249 / NBRC 12614 / NCIMB 9131 / NCTC 9757) OX=243365 GN=fbpA PE=4 SV=1	27881.1	33890.3	34549	31555.1	34503.9	52965.3	34491.5	29856.8	40745.7	39119	38879.2	38383.7	39095.8	57746.8	49692.5	40704.7
Q7P258	18	13	136.792	Beta sliding clamp OS=Chromobacterium violaceum (strain ATCC 12472 / DSM 30191 / JCM 1249 / NBRC 12614 / NCIMB 9131 / NCTC 9757) OX=243365 GN=dnaN PE=3 SV=1	110988	133406	135440	98565.2	110900	134869	115234	97472.9	118310	127828	141384	139068	92572.5	130626	141848	102583
Q7NRP0	19	13	115.961	Aspartate--tRNA(Asp/Asn) ligase OS=Chromobacterium violaceum (strain ATCC 12472 / DSM 30191 / JCM 1249 / NBRC 12614 / NCIMB 9131 / NCTC 9757) OX=243365 GN=aspS PE=3 SV=1	89083.7	69373.5	58359.6	68844.9	65482.3	66648.3	56132.7	63252.6	66447.8	64530.1	62975.4	61524.1	64742.6	63238.4	57957.1	44738.5
Q7NYR7	20	13	113.955	Methionine--tRNA ligase OS=Chromobacterium violaceum (strain ATCC 12472 / DSM 30191 / JCM 1249 / NBRC 12614 / NCIMB 9131 / NCTC 9757) OX=243365 GN=metG PE=3 SV=1	31828.2	35742.4	34658.9	33223.4	32098.8	31914.1	30006.7	29530.6	31077	35414.2	37861.2	34022.2	34469.2	39234.7	39163.4	28392.2
Q7NXE4	15	13	86.376	Hydrogen cyanide synthase HcnB OS=Chromobacterium violaceum (strain ATCC 12472 / DSM 30191 / JCM 1249 / NBRC 12614 / NCIMB 9131 / NCTC 9757) OX=243365 GN=hcnB PE=4 SV=1	99638.9	107316	93712.2	94333.1	84425.8	88483.7	82927.6	74879.5	103792	83189.9	90786	97440.7	85407.7	79346.4	69167.6	75449.9
Q7P0H9	24	13	162.461	Ketol-acid reductoisomerase (NADP(+)) OS=Chromobacterium violaceum (strain ATCC 12472 / DSM 30191 / JCM 1249 / NBRC 12614 / NCIMB 9131 / NCTC 9757) OX=243365 GN=ilvC PE=3 SV=1	133322	138074	136589	126690	127121	113163	111527	98280	136739	166214	162995	175083	133561	139680	147354	110308
Q7NPX8	26	13	179.929	Uncharacterized protein OS=Chromobacterium violaceum (strain ATCC 12472 / DSM 30191 / JCM 1249 / NBRC 12614 / NCIMB 9131 / NCTC 9757) OX=243365 GN=CV_4364 PE=4 SV=1	71037	59398.1	65258.6	71953.1	79153.1	61954.6	51560.7	67943.7	61459	66010.4	62010.4	64961.5	75183.4	67216.4	52094.4	48446.7
Q7NQF1	22	13	128.505	30S ribosomal protein S10 OS=Chromobacterium violaceum (strain ATCC 12472 / DSM 30191 / JCM 1249 / NBRC 12614 / NCIMB 9131 / NCTC 9757) OX=243365 GN=rpsJ PE=3 SV=1	169424	172302	173687	167404	159215	162535	165662	160946	167218	164156	170970	178512	168565	150733	181332	142263
Q7NST7	17	13	129.27	Probable sigma-54 modulation protein OS=Chromobacterium violaceum (strain ATCC 12472 / DSM 30191 / JCM 1249 / NBRC 12614 / NCIMB 9131 / NCTC 9757) OX=243365 GN=CV_3333 PE=4 SV=1	365664	380149	321217	334910	297933	254999	275931	230996	452963	357747	373725	380219	455828	316288	376525	227920
Q7P096	18	13	124.795	ATP synthase gamma chain OS=Chromobacterium violaceum (strain ATCC 12472 / DSM 30191 / JCM 1249 / NBRC 12614 / NCIMB 9131 / NCTC 9757) OX=243365 GN=atpG PE=3 SV=2	53666.1	61120.5	61549.9	48358.8	57589.4	64603.4	49485.3	52938.2	74007.9	62344.6	66527.7	64764.1	55369.2	63303.8	60611.1	55683.1
Q7NUZ0	23	13	153.187	ATP-dependent Clp protease ATP-binding subunit ClpX OS=Chromobacterium violaceum (strain ATCC 12472 / DSM 30191 / JCM 1249 / NBRC 12614 / NCIMB 9131 / NCTC 9757) OX=243365 GN=clpX PE=3 SV=1	97495	94553.6	114887	86731.6	89778.4	53670.7	32381.6	41707.6	149462	97880.6	112825	125731	101136	55361.3	60361.1	55005.5
Q7NWU0	16	13	101.103	Single-stranded DNA-binding protein OS=Chromobacterium violaceum (strain ATCC 12472 / DSM 30191 / JCM 1249 / NBRC 12614 / NCIMB 9131 / NCTC 9757) OX=243365 GN=ssb PE=3 SV=1	385523	136678	133039	198842	212700	187811	188315	403320	316653	175235	191907	160731	127821	134467	403360	93115.1
Q7NTD9	17	13	138.943	Thiol:disulfide interchange protein OS=Chromobacterium violaceum (strain ATCC 12472 / DSM 30191 / JCM 1249 / NBRC 12614 / NCIMB 9131 / NCTC 9757) OX=243365 GN=dsbC PE=3 SV=1	69905.2	75115.8	68557	69420.6	74641.4	86557.7	58905.4	71329.4	70348.3	73610.5	81213.5	78053.5	65720.4	81720.1	71134	70347.8
Q7NSG7	17	13	149.924	Phosphopyruvate hydratase OS=Chromobacterium violaceum (strain ATCC 12472 / DSM 30191 / JCM 1249 / NBRC 12614 / NCIMB 9131 / NCTC 9757) OX=243365 GN=eno PE=4 SV=1	169843	193256	195206	206787	174932	171200	141157	172058	177394	181731	188809	205945	151079	166009	144976	156366
Q7NTI5	23	13	157.92	Uncharacterized protein OS=Chromobacterium violaceum (strain ATCC 12472 / DSM 30191 / JCM 1249 / NBRC 12614 / NCIMB 9131 / NCTC 9757) OX=243365 GN=CV_3069 PE=4 SV=1	131528	151060	122685	118759	145475	150138	102570	86305.5	100940	154599	142119	164323	139062	138200	143678	105003
Q7NX16	15	13	133.864	Putative NADH dehydrogenase/NAD(P)H nitroreductase CV_1813 OS=Chromobacterium violaceum (strain ATCC 12472 / DSM 30191 / JCM 1249 / NBRC 12614 / NCIMB 9131 / NCTC 9757) OX=243365 GN=CV_1813 PE=3 SV=1	94325.6	95676.6	84502.4	89458.7	74712.9	73408.3	71376.6	71550.8	85334	105482	92268	100617	88689.8	86884.1	74989.7	70868.5
Q7NQ31	24	13	164.183	Probable L-allo-threonine aldolase OS=Chromobacterium violaceum (strain ATCC 12472 / DSM 30191 / JCM 1249 / NBRC 12614 / NCIMB 9131 / NCTC 9757) OX=243365 GN=CV_4309 PE=4 SV=1	39855.1	38845.6	36998.4	40382.8	33682	29403.1	25550.3	29871	37047.5	41064.9	44306.8	38362	34873.5	27136.6	38036.6	31662.7
Q7NQH4	17	13	125.648	30S ribosomal protein S13 OS=Chromobacterium violaceum (strain ATCC 12472 / DSM 30191 / JCM 1249 / NBRC 12614 / NCIMB 9131 / NCTC 9757) OX=243365 GN=rpsM PE=3 SV=1	190049	181235	121147	143469	150286	130555	121600	103708	135300	139419	123332	125715	163456	141847	144112	98899.8
Q7NUD8	18	13	111.619	Tryptophan synthase beta chain OS=Chromobacterium violaceum (strain ATCC 12472 / DSM 30191 / JCM 1249 / NBRC 12614 / NCIMB 9131 / NCTC 9757) OX=243365 GN=trpB PE=3 SV=1	35502.2	35178	35770.8	35596.3	38557.7	34015.3	33990.4	29469	34520.3	37582.4	35973.3	36265.4	35965.8	31139.2	35484.6	29984.7
Q7P1P8	23	13	164.518	Phosphoribosylaminoimidazole-succinocarboxamide synthase OS=Chromobacterium violaceum (strain ATCC 12472 / DSM 30191 / JCM 1249 / NBRC 12614 / NCIMB 9131 / NCTC 9757) OX=243365 GN=purC PE=3 SV=1	66798.1	70302.4	70962.3	68569.5	59603.1	60108.4	52791	57588.4	74990.9	73075.7	74126.2	74199.7	50338.5	66278.6	50620.8	57757.7
Q7NSH6	18	13	131.669	Probable chemotaxis protein CheA OS=Chromobacterium violaceum (strain ATCC 12472 / DSM 30191 / JCM 1249 / NBRC 12614 / NCIMB 9131 / NCTC 9757) OX=243365 GN=CV_3450 PE=4 SV=1	78462	90331	83429.7	80845.6	65288.7	70109.9	56971.6	62493.7	102266	80287.9	80266.4	79230.1	66379.8	72756.3	64709.8	62035.3
Q7NWJ6	20	12	119.668	Ornithine carbamoyltransferase OS=Chromobacterium violaceum (strain ATCC 12472 / DSM 30191 / JCM 1249 / NBRC 12614 / NCIMB 9131 / NCTC 9757) OX=243365 GN=argF PE=3 SV=1	39978.3	51591.6	81643.5	19388.2	50558.8	75450.2	77687.2	27343.7	46557.7	78417.6	95893.9	97063.8	35623.1	79060.9	89587.2	69100.6
Q7NWE3	17	12	128.907	UPF0234 protein CV_2047 OS=Chromobacterium violaceum (strain ATCC 12472 / DSM 30191 / JCM 1249 / NBRC 12614 / NCIMB 9131 / NCTC 9757) OX=243365 GN=CV_2047 PE=3 SV=1	87667	99193.9	97730.1	84227.8	86559	83539.1	88915	74441.7	95069.4	96651	119896	134983	105229	95292.6	106414	95965.5
Q7NWD9	18	12	151.189	Probable zinc-containing alcohol dehydrogenase OS=Chromobacterium violaceum (strain ATCC 12472 / DSM 30191 / JCM 1249 / NBRC 12614 / NCIMB 9131 / NCTC 9757) OX=243365 GN=CV_2051 PE=3 SV=1	144269	163874	154583	132676	127430	127050	132823	113883	132121	140380	135833	137320	116355	125001	107958	101561
Q7NS40	15	12	134.018	Shikimate dehydrogenase (NADP(+)) OS=Chromobacterium violaceum (strain ATCC 12472 / DSM 30191 / JCM 1249 / NBRC 12614 / NCIMB 9131 / NCTC 9757) OX=243365 GN=aroE PE=3 SV=1	128927	133953	120111	120341	124073	117899	107609	113429	137764	140695	134211	141751	125043	138467	131387	117645
Q7NZF7	17	12	132.159	Adenosylhomocysteinase OS=Chromobacterium violaceum (strain ATCC 12472 / DSM 30191 / JCM 1249 / NBRC 12614 / NCIMB 9131 / NCTC 9757) OX=243365 GN=ahcY PE=3 SV=1	56137.6	48221.8	49383.7	54789.7	54330.6	32906.5	37683.5	45134.1	48415	39127.7	41774.5	37665.8	35739.4	32881.9	25534.1	29314.7
Q7P1V0	14	12	77.4357	Glycerol-3-phosphate regulon repressor OS=Chromobacterium violaceum (strain ATCC 12472 / DSM 30191 / JCM 1249 / NBRC 12614 / NCIMB 9131 / NCTC 9757) OX=243365 GN=glpR1 PE=4 SV=1	26868.8	30557.9	28424.6	21317.3	31257.1	32295	30117.2	20173.8	23968.5	40348	31561.4	37149.2	34544.5	33938.8	34974.8	28627.6
Q7NUC2	18	12	148.448	3-isopropylmalate dehydrogenase OS=Chromobacterium violaceum (strain ATCC 12472 / DSM 30191 / JCM 1249 / NBRC 12614 / NCIMB 9131 / NCTC 9757) OX=243365 GN=leuB PE=3 SV=1	35001.4	37786.2	31223.2	37799.7	30746.3	27278.2	29097.5	30368.9	36967.3	40860.5	34143.8	33641.2	34050.5	32512.8	35161	26499
Q7NQE1	17	12	111.639	Transcription termination/antitermination protein NusG OS=Chromobacterium violaceum (strain ATCC 12472 / DSM 30191 / JCM 1249 / NBRC 12614 / NCIMB 9131 / NCTC 9757) OX=243365 GN=nusG PE=3 SV=1	113348	132096	111232	107436	109434	106837	89309	96422.6	130228	124238	125266	126425	125620	111535	110403	97189.2
Q7NVZ1	18	12	127.546	Ribosome-recycling factor OS=Chromobacterium violaceum (strain ATCC 12472 / DSM 30191 / JCM 1249 / NBRC 12614 / NCIMB 9131 / NCTC 9757) OX=243365 GN=frr PE=3 SV=1	131912	138406	109283	131261	148923	123346	130972	127984	120610	118956	107504	98396.4	149969	121282	165251	81828.5
Q7NRZ4	14	12	130.291	Probable hydrolase, isochorismatase family OS=Chromobacterium violaceum (strain ATCC 12472 / DSM 30191 / JCM 1249 / NBRC 12614 / NCIMB 9131 / NCTC 9757) OX=243365 GN=CV_3633 PE=4 SV=1	75493.9	80944.2	78018.8	62791.4	73838.1	79201.9	76549.4	59706.8	76140.6	87279.2	83747.7	90289	81080.2	81716.8	76414.1	60615.6
Q7NSL0	16	12	124.703	3-oxoacyl-[acyl-carrier-protein] synthase 2 OS=Chromobacterium violaceum (strain ATCC 12472 / DSM 30191 / JCM 1249 / NBRC 12614 / NCIMB 9131 / NCTC 9757) OX=243365 GN=fabF PE=3 SV=1	51250.4	54953.1	46097.7	51942.8	43526	33419.9	36191.8	43933.1	54009.8	53389.8	52796.9	53336.6	49647.3	41090.2	31991.5	37952.6
Q7NQE4	16	12	136.02	50S ribosomal protein L10 OS=Chromobacterium violaceum (strain ATCC 12472 / DSM 30191 / JCM 1249 / NBRC 12614 / NCIMB 9131 / NCTC 9757) OX=243365 GN=rplJ PE=3 SV=1	452948	422564	341972	399178	386731	274060	221161	355912	473427	361542	361388	383153	358242	255323	287339	324544
Q7P1T7	19	12	90.7402	Ribonuclease G OS=Chromobacterium violaceum (strain ATCC 12472 / DSM 30191 / JCM 1249 / NBRC 12614 / NCIMB 9131 / NCTC 9757) OX=243365 GN=cafA PE=4 SV=1	27820.4	32715.7	30866.2	34836.2	27955.8	37611.6	66100.4	43096.4	29049.4	29250.5	31619.1	28148	23603.1	34697.3	41005.8	41964.6
Q7NVP5	24	12	210.96	Lipoprotein OS=Chromobacterium violaceum (strain ATCC 12472 / DSM 30191 / JCM 1249 / NBRC 12614 / NCIMB 9131 / NCTC 9757) OX=243365 GN=CV_2297 PE=3 SV=1	85599.6	90600.3	86276.7	88255.2	87854.3	83779.6	69603.5	80383.2	86469.4	89770	86012	90252.1	75263.6	72235	78555.7	75315
Q7NXU5	19	12	147.195	Acetate kinase OS=Chromobacterium violaceum (strain ATCC 12472 / DSM 30191 / JCM 1249 / NBRC 12614 / NCIMB 9131 / NCTC 9757) OX=243365 GN=ackA PE=3 SV=1	59670.6	51956.9	49225.6	55912.9	44016.9	37352.3	38606.9	50645.3	75796.3	53673.2	58852	52321.1	49442	41860.5	51117.3	37963
Q7NTF3	14	12	87.938	Probable porin signal peptide protein OS=Chromobacterium violaceum (strain ATCC 12472 / DSM 30191 / JCM 1249 / NBRC 12614 / NCIMB 9131 / NCTC 9757) OX=243365 GN=CV_3104 PE=4 SV=1	38885	43881.4	49474.8	42396.8	26286.8	16631.4	20456.1	34649.2	34699.5	49936	58775.8	62936.8	40132.8	15943.9	24158	34135.7
Q7NZF2	19	12	112.135	Homogentisate 1,2-dioxygenase OS=Chromobacterium violaceum (strain ATCC 12472 / DSM 30191 / JCM 1249 / NBRC 12614 / NCIMB 9131 / NCTC 9757) OX=243365 GN=hmgA PE=3 SV=1	66647.8	58064	52581.5	61351.7	44297	37358	33460.8	41687.7	51331.8	55988.1	50883.6	45539.7	50818.2	35957.2	41703.4	37429.4
Q7NZD7	21	12	149.601	Biotin carboxylase OS=Chromobacterium violaceum (strain ATCC 12472 / DSM 30191 / JCM 1249 / NBRC 12614 / NCIMB 9131 / NCTC 9757) OX=243365 GN=accC PE=4 SV=1	36391.1	31432.6	31861.2	31175.8	26795.8	22819.7	36263.5	20741.1	29975.3	32287.4	38766.5	34591.6	28571.2	25877.1	21601.2	19597.1
Q7NW96	17	12	163.809	Branched-chain-amino-acid aminotransferase OS=Chromobacterium violaceum (strain ATCC 12472 / DSM 30191 / JCM 1249 / NBRC 12614 / NCIMB 9131 / NCTC 9757) OX=243365 GN=ilvE PE=3 SV=1	345068	328860	356571	348123	338995	300481	305348	283273	371904	349714	366218	367152	293280	313367	300330	271599
Q7NS39	14	11	109.841	Uncharacterized protein OS=Chromobacterium violaceum (strain ATCC 12472 / DSM 30191 / JCM 1249 / NBRC 12614 / NCIMB 9131 / NCTC 9757) OX=243365 GN=CV_3588 PE=4 SV=1	143398	153023	109408	148391	132326	109679	81333.4	101467	120889	117387	99117.2	109886	159913	97228.4	67489	78365.6
Q7NSM6	18	11	105.159	Cystathionine beta-synthase OS=Chromobacterium violaceum (strain ATCC 12472 / DSM 30191 / JCM 1249 / NBRC 12614 / NCIMB 9131 / NCTC 9757) OX=243365 GN=cysB2 PE=4 SV=1	61068.7	61738.2	62485.8	57664.9	55487.2	57259.2	51205.6	55044.3	54984.5	46215.2	51333.4	48224.4	43640	52447.8	52321.4	37914.4
Q7NUK3	19	11	130.88	Aminoacyl-histidine dipeptidase OS=Chromobacterium violaceum (strain ATCC 12472 / DSM 30191 / JCM 1249 / NBRC 12614 / NCIMB 9131 / NCTC 9757) OX=243365 GN=pepD PE=4 SV=1	47047.2	39473	50849.6	37966.1	48820.6	50198	47186.2	40363.5	46085.4	44015.6	52952.4	55856.2	37624.6	44608.5	43354.8	46380.4
Q7NWK4	15	11	90.4383	Probable tonB dependent receptor OS=Chromobacterium violaceum (strain ATCC 12472 / DSM 30191 / JCM 1249 / NBRC 12614 / NCIMB 9131 / NCTC 9757) OX=243365 GN=CV_1982 PE=3 SV=1	12019.9	11420.3	9840.97	10779.6	8907.23	8967.07	9744.96	8951.06	10907.4	9322.12	8861.67	10585.8	8829.6	9005.18	7092.72	8267.43
Q7NZI3	16	11	126.129	Triosephosphate isomerase OS=Chromobacterium violaceum (strain ATCC 12472 / DSM 30191 / JCM 1249 / NBRC 12614 / NCIMB 9131 / NCTC 9757) OX=243365 GN=tpiA PE=3 SV=1	106462	105049	93777.2	90758.1	97304.5	84796.2	69664.1	89326	128167	116486	122204	108878	109153	99393.6	100017	97096.3
Q7NRV7	15	11	106.027	50S ribosomal protein L19 OS=Chromobacterium violaceum (strain ATCC 12472 / DSM 30191 / JCM 1249 / NBRC 12614 / NCIMB 9131 / NCTC 9757) OX=243365 GN=rplS PE=3 SV=1	33534.4	25689.7	24865.9	24154.7	32511.2	28828.2	25253.5	27421.2	35753.7	19728.9	24263.5	22731.5	16119.1	20171.4	21337.7	24152.9
Q7NXH6	16	11	92.9817	2-amino-3-ketobutyrate coenzyme A ligase OS=Chromobacterium violaceum (strain ATCC 12472 / DSM 30191 / JCM 1249 / NBRC 12614 / NCIMB 9131 / NCTC 9757) OX=243365 GN=kbl PE=3 SV=1	87021.2	102864	126259	119657	97807.9	116542	120329	140628	114123	107475	120976	166492	82957.7	151126	118083	114311
Q7NSH7	19	11	144.308	Protein phosphatase CheZ OS=Chromobacterium violaceum (strain ATCC 12472 / DSM 30191 / JCM 1249 / NBRC 12614 / NCIMB 9131 / NCTC 9757) OX=243365 GN=cheZ PE=3 SV=1	15921.4	14670.5	12622.3	15478.7	14785.4	11905.9	11289.7	11808.5	12782.5	9803.79	9465.31	10712.9	18575.3	8372.95	8947.92	8922.76
Q7NQ81	16	11	106.472	Probable nitrogen assimilation regulatory protein NtrX OS=Chromobacterium violaceum (strain ATCC 12472 / DSM 30191 / JCM 1249 / NBRC 12614 / NCIMB 9131 / NCTC 9757) OX=243365 GN=CV_4259 PE=4 SV=1	66645.2	65427.4	67091.9	66594.7	63290.5	45264.9	45665.7	63081.5	62329.3	64421	61378	56681.6	49168.9	45264.1	36380.7	44663.5
Q7NRX2	17	11	104.421	Glycerol-3-phosphate-binding periplasmic protein OS=Chromobacterium violaceum (strain ATCC 12472 / DSM 30191 / JCM 1249 / NBRC 12614 / NCIMB 9131 / NCTC 9757) OX=243365 GN=ugpB PE=4 SV=1	20693.7	18877.9	16357.2	16879	16607.4	14688.7	11863.7	17429.6	25995.3	17202.2	16331.1	19588.1	34138.6	14866.8	15369.2	17458.2
Q7P0K2	14	11	117.742	Uncharacterized protein OS=Chromobacterium violaceum (strain ATCC 12472 / DSM 30191 / JCM 1249 / NBRC 12614 / NCIMB 9131 / NCTC 9757) OX=243365 GN=CV_0565 PE=4 SV=1	56689.6	46300.3	41033.2	38412.1	48147.6	43181.3	40553.5	33731	43944.9	49697.3	45163	45446.4	122296	41219.5	45774.7	45475.3
Q7NV17	15	11	112.859	Uncharacterized protein OS=Chromobacterium violaceum (strain ATCC 12472 / DSM 30191 / JCM 1249 / NBRC 12614 / NCIMB 9131 / NCTC 9757) OX=243365 GN=CV_2529 PE=4 SV=1	46445.3	58502.1	52537.1	50903.5	61148.1	58989.4	45892.4	53798.3	46639	64051.9	56494.8	58783.4	85922.9	56296.9	49447.5	50527.3
Q7NRT2	14	11	114.147	Purine nucleoside phosphorylase DeoD-type OS=Chromobacterium violaceum (strain ATCC 12472 / DSM 30191 / JCM 1249 / NBRC 12614 / NCIMB 9131 / NCTC 9757) OX=243365 GN=deoD PE=3 SV=1	28679.1	36045.8	53288.4	42690.3	26454.2	27513.9	48385.2	92412.9	76600.7	61323	79220	62259	30351	42207.6	44923.9	52370.1
Q7NZC6	13	11	82.593	Homoserine dehydrogenase OS=Chromobacterium violaceum (strain ATCC 12472 / DSM 30191 / JCM 1249 / NBRC 12614 / NCIMB 9131 / NCTC 9757) OX=243365 GN=metL PE=3 SV=1	15513.1	16336.8	15706.5	17080.4	18246.3	15909.5	10823.7	15083.2	18938.1	17703	18026.5	17939.9	18017.4	14345.4	14819.9	14673
Q7NQH6	16	11	117.924	30S ribosomal protein S4 OS=Chromobacterium violaceum (strain ATCC 12472 / DSM 30191 / JCM 1249 / NBRC 12614 / NCIMB 9131 / NCTC 9757) OX=243365 GN=rpsD PE=3 SV=1	56898.1	42718.4	34437.9	33700.6	42786.6	35649.2	27430.3	26533.7	41165	35773.6	34039.2	33832.6	27293.3	23946	30060.9	32786.4
Q7NSF0	15	11	82.2078	Fumarate hydratase class I OS=Chromobacterium violaceum (strain ATCC 12472 / DSM 30191 / JCM 1249 / NBRC 12614 / NCIMB 9131 / NCTC 9757) OX=243365 GN=fumA PE=3 SV=1	28228.6	25640.2	24852.1	28360.6	28449.2	24757.6	24528.9	25618.1	31247.3	23128.6	24109.8	27281.4	23613	31152	23264.9	21873.7
Q7P098	17	11	125.305	ATP synthase subunit delta OS=Chromobacterium violaceum (strain ATCC 12472 / DSM 30191 / JCM 1249 / NBRC 12614 / NCIMB 9131 / NCTC 9757) OX=243365 GN=atpH PE=3 SV=1	134362	188882	176568	170609	150434	132805	109353	157996	176188	187956	191327	191419	181126	141328	147259	146425
Q7P188	18	11	120.701	Histidine ammonia-lyase OS=Chromobacterium violaceum (strain ATCC 12472 / DSM 30191 / JCM 1249 / NBRC 12614 / NCIMB 9131 / NCTC 9757) OX=243365 GN=hutH PE=3 SV=1	103924	93549.2	82412.2	80307.8	73039.2	74613.9	69108.3	23758.9	96083.6	85281.9	96570.1	72963.2	46778.4	92406.4	87894.2	33330.2
Q7MBD9	14	11	106.766	3-oxoacyl-(Acyl-carrier protein) reductase OS=Chromobacterium violaceum (strain ATCC 12472 / DSM 30191 / JCM 1249 / NBRC 12614 / NCIMB 9131 / NCTC 9757) OX=243365 GN=fabG2 PE=4 SV=1	102463	108229	114804	96119.7	107289	96508.4	72141.4	77354.4	90383.6	127874	127275	133075	70404.3	115896	104067	86783.3
Q7NVP1	14	11	93.6088	Phosphoserine aminotransferase OS=Chromobacterium violaceum (strain ATCC 12472 / DSM 30191 / JCM 1249 / NBRC 12614 / NCIMB 9131 / NCTC 9757) OX=243365 GN=serC PE=3 SV=1	43042	42870.7	48125.9	43551.4	35628.7	41052.6	40038.7	42372.5	42423.5	45014.4	44503.3	45102.9	29776	40343.5	32685.3	35749.3
Q7NVI7	16	11	116.118	Chorismate mutase/prephenate dehydratase OS=Chromobacterium violaceum (strain ATCC 12472 / DSM 30191 / JCM 1249 / NBRC 12614 / NCIMB 9131 / NCTC 9757) OX=243365 GN=pheA PE=4 SV=1	31395.3	27546.9	29232.9	27505.1	27371.2	30417.8	25336.8	25464.4	26079.6	33920.1	30479.8	31995.6	30711.4	35304.9	28776	22922.3
Q7NXA7	16	11	99.8247	Probable UDP-galactose-lipid carrier transferase OS=Chromobacterium violaceum (strain ATCC 12472 / DSM 30191 / JCM 1249 / NBRC 12614 / NCIMB 9131 / NCTC 9757) OX=243365 GN=CV_1720 PE=4 SV=1	57361	56415.1	60380.4	70019	53872.5	38981	47574.9	61437.8	78878.9	57635	59638.7	51972.5	62484	50661.1	51339.1	56315
Q7NRD3	15	11	94.8581	Uncharacterized protein OS=Chromobacterium violaceum (strain ATCC 12472 / DSM 30191 / JCM 1249 / NBRC 12614 / NCIMB 9131 / NCTC 9757) OX=243365 GN=CV_3850 PE=4 SV=1	34375.3	38458.6	37528.5	34944.1	37573	45460.4	41855.7	33189.3	36737.2	39457.4	37071.7	38529.1	43093.4	51859.8	30225.4	38610.7
Q7NWG6	12	11	99.298	Probable amidophosphoribosyltransferase OS=Chromobacterium violaceum (strain ATCC 12472 / DSM 30191 / JCM 1249 / NBRC 12614 / NCIMB 9131 / NCTC 9757) OX=243365 GN=CV_2023 PE=4 SV=1	95263.7	116555	103105	106174	96090.8	101897	88042.1	95995.1	118712	99510.5	108821	100413	99210.4	86145.4	112452	82489.8
Q7NTC1	17	11	94.937	Probable two-component response regulator OS=Chromobacterium violaceum (strain ATCC 12472 / DSM 30191 / JCM 1249 / NBRC 12614 / NCIMB 9131 / NCTC 9757) OX=243365 GN=CV_3138 PE=4 SV=1	30728.2	36847	27347.3	23634.3	23887	19220.4	17686.4	16793.7	20223	39029.9	25355.9	28015.4	33940.8	17340.6	13553.9	10834.6
Q7P0A3	11	11	72.1067	Chromosome partitioning protein ParB OS=Chromobacterium violaceum (strain ATCC 12472 / DSM 30191 / JCM 1249 / NBRC 12614 / NCIMB 9131 / NCTC 9757) OX=243365 GN=parB PE=3 SV=1	20175.8	22937.3	19170.2	19167.3	24013.1	22738.2	16884.9	16484.5	16773.3	21946.8	22270.6	23779.5	30823.9	19942.4	18449.1	14824.4
Q7P1K0	15	10	97.894	Quinone oxidoreductase OS=Chromobacterium violaceum (strain ATCC 12472 / DSM 30191 / JCM 1249 / NBRC 12614 / NCIMB 9131 / NCTC 9757) OX=243365 GN=qor PE=4 SV=1	41352.9	50042.5	50720.6	44977.5	45279.6	54366.9	45206.2	46791.2	53540.5	53626.5	56806.3	56757.1	74572.7	65151.8	60584.1	56331.4
Q7NXL7	13	10	90.8622	Peptidoglycan N-acetylmuramoylhydrolase OS=Chromobacterium violaceum (strain ATCC 12472 / DSM 30191 / JCM 1249 / NBRC 12614 / NCIMB 9131 / NCTC 9757) OX=243365 GN=mltB PE=4 SV=1	36796.2	41367.6	39934.8	38662.2	33241	53175.4	39052.3	28211.9	42725	40694.8	48284.3	48871.2	35497	57070.5	42079.2	36735.3
Q7NVZ2	15	10	110.78	Uridylate kinase OS=Chromobacterium violaceum (strain ATCC 12472 / DSM 30191 / JCM 1249 / NBRC 12614 / NCIMB 9131 / NCTC 9757) OX=243365 GN=pyrH PE=3 SV=1	41135.9	43717.6	40988.8	44839.9	39645.4	31066	31485.6	36317.2	45769.8	45630.6	48474.1	44883.4	48157.8	37346.9	39435.2	37046.1
Q7NZZ6	18	10	108.498	Capsule polysaccharide export system periplasmic protein OS=Chromobacterium violaceum (strain ATCC 12472 / DSM 30191 / JCM 1249 / NBRC 12614 / NCIMB 9131 / NCTC 9757) OX=243365 GN=kpsD PE=4 SV=1	48217.7	43976.9	42212.2	41361.7	46802.9	45381.3	33192.5	32736.2	38000.3	46445.3	41934.5	47459.1	34602.6	45713.9	44906	35447.2
Q7NX76	19	10	148.441	Uncharacterized protein OS=Chromobacterium violaceum (strain ATCC 12472 / DSM 30191 / JCM 1249 / NBRC 12614 / NCIMB 9131 / NCTC 9757) OX=243365 GN=CV_1752 PE=4 SV=1	39550.7	40370.6	43304.4	35249.3	35942.4	36635.3	37474.7	31594.1	30906.5	32597.6	39885.2	40040.4	22804.7	34330.2	27551.4	29942.7
Q7NX83	18	10	116.483	Pyrophosphate--fructose 6-phosphate 1-phosphotransferase OS=Chromobacterium violaceum (strain ATCC 12472 / DSM 30191 / JCM 1249 / NBRC 12614 / NCIMB 9131 / NCTC 9757) OX=243365 GN=pfkA PE=3 SV=1	27790.1	22092.1	27841.5	25132.4	24301	20322.5	24813.3	22956.2	33286.6	26528.3	33005.8	30118	22633.5	22802.1	25399.2	22410.3
Q7NQH8	13	10	85.4497	50S ribosomal protein L17 OS=Chromobacterium violaceum (strain ATCC 12472 / DSM 30191 / JCM 1249 / NBRC 12614 / NCIMB 9131 / NCTC 9757) OX=243365 GN=rplQ PE=3 SV=1	271848	359632	307755	244611	262910	324033	289364	210525	272987	321212	313329	302857	259496	313863	301944	270244
Q7NZH8	16	10	107.649	NADH-quinone oxidoreductase subunit D OS=Chromobacterium violaceum (strain ATCC 12472 / DSM 30191 / JCM 1249 / NBRC 12614 / NCIMB 9131 / NCTC 9757) OX=243365 GN=nuoD PE=3 SV=1	28583.8	29585.1	30067.5	30761.3	30437.1	26060.1	28374.3	28642.1	26486.3	28532.8	29711	27009.3	27536	30802.9	25191.5	23435.9
Q7NTX1	19	10	135.062	Peptidylprolyl isomerase OS=Chromobacterium violaceum (strain ATCC 12472 / DSM 30191 / JCM 1249 / NBRC 12614 / NCIMB 9131 / NCTC 9757) OX=243365 GN=CV_2932 PE=4 SV=1	68320.4	67396.4	64564.9	61872.9	58911.5	40115.2	57218.1	67452.1	79205.6	78260.3	77882.8	74547.7	87349.9	54053.1	72726.5	59339.7
Q7NZR6	16	10	115.184	ATP-binding component of histidine transport OS=Chromobacterium violaceum (strain ATCC 12472 / DSM 30191 / JCM 1249 / NBRC 12614 / NCIMB 9131 / NCTC 9757) OX=243365 GN=hisP PE=4 SV=1	55362.5	55555.6	45817.3	56395.5	55037.6	41535.7	32288.4	59328.4	55548.5	58454.4	54537.8	48578.3	63158.5	47133.3	47840.1	42337.8
Q7P1V3	19	10	142.79	Tol-Pal system protein TolB OS=Chromobacterium violaceum (strain ATCC 12472 / DSM 30191 / JCM 1249 / NBRC 12614 / NCIMB 9131 / NCTC 9757) OX=243365 GN=tolB PE=3 SV=1	16127.3	17265	15616.4	17528.7	16468.9	14121.5	11068.1	13827.3	14315.2	17119.2	16988.2	21202.4	70442.4	17539	11603.9	17646.9
Q7NQG6	14	10	94.2241	30S ribosomal protein S8 OS=Chromobacterium violaceum (strain ATCC 12472 / DSM 30191 / JCM 1249 / NBRC 12614 / NCIMB 9131 / NCTC 9757) OX=243365 GN=rpsH PE=3 SV=1	63703.1	89725.4	87727.5	73380.7	73905.2	73959.7	75726.2	91416.1	69774.1	79198.2	84885	92481.7	67968.1	67649.6	91199.2	83412.2
Q7P0B2	14	10	88.6086	Phosphoheptose isomerase OS=Chromobacterium violaceum (strain ATCC 12472 / DSM 30191 / JCM 1249 / NBRC 12614 / NCIMB 9131 / NCTC 9757) OX=243365 GN=gmhA PE=3 SV=1	34248.7	32708.9	28043.6	31438.6	30200.2	21687.2	25275.7	26034.6	36071.6	34305.2	35508	35844.5	26871.4	24894.6	28194.2	27965.9
Q7NX82	15	10	101.592	Cysteine--tRNA ligase OS=Chromobacterium violaceum (strain ATCC 12472 / DSM 30191 / JCM 1249 / NBRC 12614 / NCIMB 9131 / NCTC 9757) OX=243365 GN=cysS PE=3 SV=2	54962.5	67748.9	56079.4	56536.8	58752.5	59078.8	49113.8	50614.4	58992.6	62712.8	67946.3	65209.9	62404.3	53814.2	55845	53209.8
Q7NZN6	17	10	139.879	Ferredoxin--NADP reductase OS=Chromobacterium violaceum (strain ATCC 12472 / DSM 30191 / JCM 1249 / NBRC 12614 / NCIMB 9131 / NCTC 9757) OX=243365 GN=fpr PE=4 SV=1	74821.1	80286.4	77892.8	79363	68792.9	69253.6	68556.3	65362.5	79053.6	76774.2	82673.1	80487.7	65323.7	80907.6	92991.3	64267.3
Q7NYC2	18	10	93.7823	Phenylalanine--tRNA ligase alpha subunit OS=Chromobacterium violaceum (strain ATCC 12472 / DSM 30191 / JCM 1249 / NBRC 12614 / NCIMB 9131 / NCTC 9757) OX=243365 GN=pheS PE=3 SV=1	30083.2	30820.1	26162.1	32030.9	30849.5	25792.4	20344.3	23868.6	46464.5	24720.6	28582.4	29840.8	30500.1	25165.3	24898.8	24959.2
Q7NVD4	16	10	97.6131	Uncharacterized protein OS=Chromobacterium violaceum (strain ATCC 12472 / DSM 30191 / JCM 1249 / NBRC 12614 / NCIMB 9131 / NCTC 9757) OX=243365 GN=CV_2409 PE=4 SV=1	15468	18523.1	13199	13053.3	16533.4	13726.4	10768.1	9542.07	21836.7	17753	17061.4	17556.9	13714.8	11604.1	6492.89	9997.77
Q7NZJ4	11	10	69.1855	Probable translational inhibitor protein OS=Chromobacterium violaceum (strain ATCC 12472 / DSM 30191 / JCM 1249 / NBRC 12614 / NCIMB 9131 / NCTC 9757) OX=243365 GN=CV_0928 PE=4 SV=1	97173.8	111226	112374	133404	99820.9	104669	117679	113670	99811	92756	108391	145824	92683.1	114105	111107	105763
Q7NRN7	15	10	112.383	Enoyl-[acyl-carrier-protein] reductase [NADH] OS=Chromobacterium violaceum (strain ATCC 12472 / DSM 30191 / JCM 1249 / NBRC 12614 / NCIMB 9131 / NCTC 9757) OX=243365 GN=CV_3743 PE=3 SV=1	64164.3	78241.2	78972.6	69435.6	68626.2	62779.7	50802.3	61651.5	81128.1	77702.8	77314	69302	70059.5	51903	42811.3	48609.2
Q7NYL4	12	10	91.8991	Ribose-5-phosphate isomerase A OS=Chromobacterium violaceum (strain ATCC 12472 / DSM 30191 / JCM 1249 / NBRC 12614 / NCIMB 9131 / NCTC 9757) OX=243365 GN=rpiA PE=3 SV=1	114663	134882	111324	117179	91621.6	74516.2	77718.9	98824.8	123870	125146	125201	128076	117888	81150.6	96061.6	81989.1
Q7NX39	16	10	126.609	UPF0229 protein CV_1790 OS=Chromobacterium violaceum (strain ATCC 12472 / DSM 30191 / JCM 1249 / NBRC 12614 / NCIMB 9131 / NCTC 9757) OX=243365 GN=CV_1790 PE=3 SV=1	30148.9	27283.1	25626.5	24752.4	23433.1	17009.8	17238.6	19479.1	26468.3	26723.6	26693.4	24276.4	20332.1	16027.7	14692.1	17038.6
Q7NYJ3	12	10	84.1852	Uncharacterized protein OS=Chromobacterium violaceum (strain ATCC 12472 / DSM 30191 / JCM 1249 / NBRC 12614 / NCIMB 9131 / NCTC 9757) OX=243365 GN=CV_1281 PE=4 SV=1	62941.9	68689.4	62645.7	76864.6	53776.5	69598.3	50321.5	46815.9	76872.9	64681.2	61633.8	67593.7	63902.7	69850.9	59191.2	42861.8
Q7NXU0	13	10	72.703	Uncharacterized protein OS=Chromobacterium violaceum (strain ATCC 12472 / DSM 30191 / JCM 1249 / NBRC 12614 / NCIMB 9131 / NCTC 9757) OX=243365 GN=CV_1536 PE=4 SV=1	17529.2	32056.1	29918.3	16611.5	31234.6	49791.3	39469.4	24640.5	13655.5	28551.5	33324.2	31481.2	22918.5	35718.4	51460.6	25376.4
Q7NR90	13	10	91.4482	Probable 6-oxopurine nucleoside phosphorylase OS=Chromobacterium violaceum (strain ATCC 12472 / DSM 30191 / JCM 1249 / NBRC 12614 / NCIMB 9131 / NCTC 9757) OX=243365 GN=CV_3894 PE=3 SV=1	145320	150259	119598	118231	146993	91466.3	72092.3	83567.2	138330	151208	142622	147107	125879	105497	94866.1	83433
Q7NS84	14	10	108.577	Nucleoside diphosphate kinase OS=Chromobacterium violaceum (strain ATCC 12472 / DSM 30191 / JCM 1249 / NBRC 12614 / NCIMB 9131 / NCTC 9757) OX=243365 GN=ndk PE=3 SV=1	149738	107501	106773	131270	152206	76708.5	99298.5	100311	150324	123224	112725	122923	105817	87118.6	100395	85357.4
P60100	13	10	90.1236	50S ribosomal protein L11 OS=Chromobacterium violaceum (strain ATCC 12472 / DSM 30191 / JCM 1249 / NBRC 12614 / NCIMB 9131 / NCTC 9757) OX=243365 GN=rplK PE=3 SV=1	198390	227586	200579	195071	158184	161627	147796	146412	209046	195547	211657	203220	127281	144838	158983	144138
Q7NQF3	10	10	92.6938	50S ribosomal protein L4 OS=Chromobacterium violaceum (strain ATCC 12472 / DSM 30191 / JCM 1249 / NBRC 12614 / NCIMB 9131 / NCTC 9757) OX=243365 GN=rplD PE=3 SV=1	126320	180019	140601	108207	137717	139804	110268	92287	145922	137867	147919	133700	126206	105655	117536	105980
Q7NYA7	14	10	100.465	PhbF protein OS=Chromobacterium violaceum (strain ATCC 12472 / DSM 30191 / JCM 1249 / NBRC 12614 / NCIMB 9131 / NCTC 9757) OX=243365 GN=phbF PE=4 SV=1	62954	73322.7	54797.9	60583.1	60354.6	50033.4	57765.2	51327.5	76153.5	75317.8	62432	59410.6	75972.2	40127.4	43430.9	38954.9
Q7P0W1	1	1	6.9403	Uncharacterized protein OS=Chromobacterium violaceum (strain ATCC 12472 / DSM 30191 / JCM 1249 / NBRC 12614 / NCIMB 9131 / NCTC 9757) OX=243365 GN=CV_0454 PE=4 SV=1	5176.53	4748.04	4078.54	4712.68	4684.84	3264.52	3540.68	3900.87	3081.63	2818.42	2598.5	2547.23	2098.33	2016.63	2213.37	2210.52
Q7NQ36	2	1	11.7584	Uncharacterized protein OS=Chromobacterium violaceum (strain ATCC 12472 / DSM 30191 / JCM 1249 / NBRC 12614 / NCIMB 9131 / NCTC 9757) OX=243365 GN=CV_4304 PE=4 SV=1	6033.14	5868.36	4170.56	4701	5703.61	4747.68	4201.2	4853.52	9197.73	8323.88	7963.09	7914.12	6513.7	7863.62	8518.83	7394.88
Q7NRK9	4	1	26.442	Adenine phosphoribosyltransferase OS=Chromobacterium violaceum (strain ATCC 12472 / DSM 30191 / JCM 1249 / NBRC 12614 / NCIMB 9131 / NCTC 9757) OX=243365 GN=apt PE=3 SV=1	5888.99	5216.73	4650.79	6430.45	5870.5	4702.58	4768	6248.29	7545.34	3157.98	1991.28	5374.27	7213.29	3301.4	3452.8	5374.1
Q7M7G2	2	1	10.8914	Biopolymer transport protein OS=Chromobacterium violaceum (strain ATCC 12472 / DSM 30191 / JCM 1249 / NBRC 12614 / NCIMB 9131 / NCTC 9757) OX=243365 GN=exbB1 PE=3 SV=1	5237.13	3336.27	4450.65	4730.14	4052.96	1996.56	2472.46	3071.36	1827.27	2357.29	2042.99	1646.32	736.937	846.562	1312.84	742.755
Q7NXE3	2	1	11.6948	Hydrogen cyanide synthase HcnA OS=Chromobacterium violaceum (strain ATCC 12472 / DSM 30191 / JCM 1249 / NBRC 12614 / NCIMB 9131 / NCTC 9757) OX=243365 GN=hcnA PE=4 SV=1	418.243	482.674	236.475	324.203	212.644	21.6868	68.2595	175.866	5.28871	24.492	3.04732	141.92	0	0	1.44973	90.5876
Q7NWC8	1	1	5.4511	Uncharacterized protein OS=Chromobacterium violaceum (strain ATCC 12472 / DSM 30191 / JCM 1249 / NBRC 12614 / NCIMB 9131 / NCTC 9757) OX=243365 GN=CV_2062 PE=4 SV=1	5565.15	2093.91	249.12	704.815	9883.09	6336.19	3673.2	7951.09	229.029	111.23	62.1063	59.2337	11399.1	172.582	12.8472	156.2
Q7NTG1	1	1	6.1364	UPF0250 protein CV_3095 OS=Chromobacterium violaceum (strain ATCC 12472 / DSM 30191 / JCM 1249 / NBRC 12614 / NCIMB 9131 / NCTC 9757) OX=243365 GN=CV_3095 PE=3 SV=1	6434.81	7898.61	8880	4697.29	7214.67	9973.01	8599.11	3484.47	8929.88	11247.5	12671	12219.8	7483.1	13525.2	10265.9	11603.9
Q7NR94	8	1	38.8517	Probable spore coat polysaccharide biosynthesis protein E OS=Chromobacterium violaceum (strain ATCC 12472 / DSM 30191 / JCM 1249 / NBRC 12614 / NCIMB 9131 / NCTC 9757) OX=243365 GN=CV_3890 PE=1 SV=1	49.5636	23.829	78.1022	25.8419	17.0205	71.7799	0	6.39454	160.383	223.597	236.858	401.896	80.2607	826.565	257.583	152.353
Q7NUQ5	1	1	5.195	Probable membrane protein OS=Chromobacterium violaceum (strain ATCC 12472 / DSM 30191 / JCM 1249 / NBRC 12614 / NCIMB 9131 / NCTC 9757) OX=243365 GN=CV_2642 PE=3 SV=1	725.729	719.179	2659.55	664.39	1028.56	2503.74	2589.33	1243.5	1107.69	2147.19	3242.24	3888.64	1802.97	3378.55	2845.14	1928.67
Q7NY18	2	1	11.3874	Uncharacterized protein OS=Chromobacterium violaceum (strain ATCC 12472 / DSM 30191 / JCM 1249 / NBRC 12614 / NCIMB 9131 / NCTC 9757) OX=243365 GN=CV_1457 PE=3 SV=1	1112.08	1380.03	1666.12	1143.7	1708.2	2924.34	1154.5	1472.12	634.522	1020.81	914.441	949.185	648.22	1970.69	1521.44	1155.22
Q7NXL4	3	1	15.1889	Recombination protein RecR OS=Chromobacterium violaceum (strain ATCC 12472 / DSM 30191 / JCM 1249 / NBRC 12614 / NCIMB 9131 / NCTC 9757) OX=243365 GN=recR PE=3 SV=1	379.132	488.057	2134.73	0	837.739	2135.01	1771.35	197.09	67.8997	1238.92	1828.87	2953.29	283.901	1608.78	1920.09	1738.95
Q7NXK2	2	1	11.365	Sulfur carrier protein FdhD OS=Chromobacterium violaceum (strain ATCC 12472 / DSM 30191 / JCM 1249 / NBRC 12614 / NCIMB 9131 / NCTC 9757) OX=243365 GN=fdhD PE=3 SV=1	1697.72	2635.59	3785.16	722.987	2991.66	5294.14	3325.26	1412.19	2876.42	4687.99	6191.27	5426.32	2075.19	6756.71	6799.81	4547.16
Q7NRN8	2	1	20.3061	Uncharacterized protein OS=Chromobacterium violaceum (strain ATCC 12472 / DSM 30191 / JCM 1249 / NBRC 12614 / NCIMB 9131 / NCTC 9757) OX=243365 GN=CV_3742 PE=4 SV=1	6828.52	7600.92	6037.75	8599.31	7363.68	4803.61	6411.31	5638.08	9542.36	8186.21	11689.9	11723.2	12741.3	7029.17	8246.05	6336.09
Q7NQA2	1	1	5.4438	Uncharacterized protein OS=Chromobacterium violaceum (strain ATCC 12472 / DSM 30191 / JCM 1249 / NBRC 12614 / NCIMB 9131 / NCTC 9757) OX=243365 GN=CV_4238 PE=4 SV=1	2041.15	3252.67	7615.41	107.04	2443	1755.13	451.345	587.977	4009.62	6737.29	10634.7	11401.2	1002.44	849.471	2584.75	4333.2
Q7NUE1	4	1	20.7685	Uncharacterized protein OS=Chromobacterium violaceum (strain ATCC 12472 / DSM 30191 / JCM 1249 / NBRC 12614 / NCIMB 9131 / NCTC 9757) OX=243365 GN=CV_2759 PE=4 SV=1	1540.48	2053.53	1856.43	1312.98	1052.74	1264.51	956.057	1428.62	3115.43	2033.62	2378.7	2573.16	1231.18	1361.87	2093.5	2095.03
Q7NW34	2	1	9.7384	Uncharacterized protein OS=Chromobacterium violaceum (strain ATCC 12472 / DSM 30191 / JCM 1249 / NBRC 12614 / NCIMB 9131 / NCTC 9757) OX=243365 GN=CV_2156 PE=4 SV=1	242.429	598.188	105.595	258.152	439.989	1150.93	258.441	544.922	0	98.4392	201.491	132.508	9.37967	24.6784	50.6201	134.544
Q7P1R4	1	1	4.7401	Glucose-6-phosphate isomerase 1 OS=Chromobacterium violaceum (strain ATCC 12472 / DSM 30191 / JCM 1249 / NBRC 12614 / NCIMB 9131 / NCTC 9757) OX=243365 GN=pgi1 PE=3 SV=1	0	0	0	139.157	0	0	0	10.1771	7.05616	0	0	0	0	0	0	0
Q7NYK8	2	1	13.1459	Probable copper ion binding protein OS=Chromobacterium violaceum (strain ATCC 12472 / DSM 30191 / JCM 1249 / NBRC 12614 / NCIMB 9131 / NCTC 9757) OX=243365 GN=CV_1266 PE=4 SV=1	5926.43	6539.1	7190.89	7560.08	5508.85	6324.81	3413.66	5584.52	12871	9921.89	7465.34	9816.8	6662.17	8634.35	4159.99	4668.62
Q7NU16	2	1	10.8201	Flagellar basal-body rod protein FlgC OS=Chromobacterium violaceum (strain ATCC 12472 / DSM 30191 / JCM 1249 / NBRC 12614 / NCIMB 9131 / NCTC 9757) OX=243365 GN=flgC1 PE=3 SV=1	1728.29	1431.04	1256.24	1736.74	523.364	4.58666	29.3155	535.964	139.128	126.865	110.984	55.7295	22.1615	0.594447	3.92461	3.82774
Q7NUD4	1	1	5.0122	Probable transmembrane protein OS=Chromobacterium violaceum (strain ATCC 12472 / DSM 30191 / JCM 1249 / NBRC 12614 / NCIMB 9131 / NCTC 9757) OX=243365 GN=CV_2766 PE=4 SV=1	1224.2	3295.77	3454.81	3493.59	7623.85	6798.65	15063.9	5876.49	1347.87	1642.2	1401.34	940.452	1809.16	3469.77	2619.02	2420.55
Q7NTI4	2	1	12.0773	Uncharacterized protein OS=Chromobacterium violaceum (strain ATCC 12472 / DSM 30191 / JCM 1249 / NBRC 12614 / NCIMB 9131 / NCTC 9757) OX=243365 GN=CV_3070 PE=4 SV=1	1509.86	1419.94	3049.69	2802.25	1704.31	2720.03	1870.86	2125.15	2453.4	1408.94	3508.11	4493.02	6949.55	4342.51	5650.3	1815.85
Q7NTV9	5	1	31.9385	Probable amidotransferase OS=Chromobacterium violaceum (strain ATCC 12472 / DSM 30191 / JCM 1249 / NBRC 12614 / NCIMB 9131 / NCTC 9757) OX=243365 GN=CV_2944 PE=4 SV=1	2565.82	1427.76	1010.4	1349.28	2395.88	1185.11	1380.75	810.056	1091.26	793.505	975.029	806.391	142.631	701.666	1240.7	1148.44
Q7NTJ7	3	1	23.2665	Uncharacterized protein OS=Chromobacterium violaceum (strain ATCC 12472 / DSM 30191 / JCM 1249 / NBRC 12614 / NCIMB 9131 / NCTC 9757) OX=243365 GN=CV_3057 PE=4 SV=1	269.006	1166.76	2433.23	1368.91	943.255	1926.45	1004.77	737.237	1456.01	745.741	2362.52	2099.16	889.062	513.117	1218.16	2136.36
Q7P1S7	1	1	5.3604	Glycerol-3-phosphate regulon repressor OS=Chromobacterium violaceum (strain ATCC 12472 / DSM 30191 / JCM 1249 / NBRC 12614 / NCIMB 9131 / NCTC 9757) OX=243365 GN=glpR2 PE=4 SV=1	45.9324	23.47	0	219.924	0	4.02266	0	85.4644	53.1227	0	9.05373	0	45.2801	0.000177537	0	68.4225
Q7NQI0	1	1	5.6495	Uncharacterized protein OS=Chromobacterium violaceum (strain ATCC 12472 / DSM 30191 / JCM 1249 / NBRC 12614 / NCIMB 9131 / NCTC 9757) OX=243365 GN=CV_4157 PE=4 SV=1	9346.31	9969.74	13988.2	3635.41	10238.4	4074.87	4133.87	4608.01	7099.56	10849.9	11633	14165.4	6074.2	3905.07	8485.11	4274.46
Q7NPW1	1	1	4.4953	Biotin synthase OS=Chromobacterium violaceum (strain ATCC 12472 / DSM 30191 / JCM 1249 / NBRC 12614 / NCIMB 9131 / NCTC 9757) OX=243365 GN=bioB PE=3 SV=1	526.957	338.179	248.197	366.113	180.176	158.845	164.142	291.402	152.2	242.853	264.915	265.954	83.2523	197.007	87.8343	321.558
Q7NQ61	5	1	29.9454	Thioredoxin-related transmembrane protein OS=Chromobacterium violaceum (strain ATCC 12472 / DSM 30191 / JCM 1249 / NBRC 12614 / NCIMB 9131 / NCTC 9757) OX=243365 GN=dsbE PE=4 SV=1	656.822	301.791	217.655	417.085	904.254	106.85	105.445	184.138	307.615	431.414	367.468	288.453	228.715	45.3658	111.697	155.975
Q7NYV7	4	1	17.4552	Uncharacterized protein OS=Chromobacterium violaceum (strain ATCC 12472 / DSM 30191 / JCM 1249 / NBRC 12614 / NCIMB 9131 / NCTC 9757) OX=243365 GN=CV_1165 PE=4 SV=1	414.527	197.73	355.061	222.496	899.667	1339.84	1122.05	468.149	247.131	469.172	389.154	414.217	1403.42	992.54	663.104	702.061
Q7NTP6	3	1	17.1911	Uncharacterized protein OS=Chromobacterium violaceum (strain ATCC 12472 / DSM 30191 / JCM 1249 / NBRC 12614 / NCIMB 9131 / NCTC 9757) OX=243365 GN=CV_3008 PE=4 SV=1	5032.32	4582.27	4366.36	4323.38	5032.17	5034.06	5579.08	4171.95	4402.86	3879.22	3668.44	4237.64	3319.01	2498.87	2761.33	4818.03
Q7P1M9	4	1	21.7475	Uncharacterized protein OS=Chromobacterium violaceum (strain ATCC 12472 / DSM 30191 / JCM 1249 / NBRC 12614 / NCIMB 9131 / NCTC 9757) OX=243365 GN=CV_0184 PE=4 SV=1	12323.7	13376.4	11522	10859.5	12520.1	9263.69	10477.2	9521.74	11734.1	12164.1	12704.7	13583.7	12385	12594.3	12601.2	11510.2
Q7NSF9	5	1	58.649	Transmembrane protein OS=Chromobacterium violaceum (strain ATCC 12472 / DSM 30191 / JCM 1249 / NBRC 12614 / NCIMB 9131 / NCTC 9757) OX=243365 GN=elaB PE=4 SV=1	3051.94	3649.96	4132.87	3673.64	2986.84	3708.97	3608.21	3067.78	5852.94	3859.25	3969.64	4522.89	3229.44	4755.54	4028.83	3460.73
Q7P1R2	1	1	10.22	Hydroxymethylpyrimidine kinase OS=Chromobacterium violaceum (strain ATCC 12472 / DSM 30191 / JCM 1249 / NBRC 12614 / NCIMB 9131 / NCTC 9757) OX=243365 GN=thiD PE=4 SV=1	1231.71	1932.66	2206.84	1967.25	1044.21	1500.47	1391.87	1845.01	1150.19	3163.56	2743.22	3286.53	1784.89	2604.02	2402.26	2048.46
Q7NQP3	2	1	11.3424	Probable ribosomal-protein-serine acetyltransferase OS=Chromobacterium violaceum (strain ATCC 12472 / DSM 30191 / JCM 1249 / NBRC 12614 / NCIMB 9131 / NCTC 9757) OX=243365 GN=CV_4094 PE=4 SV=1	421.911	598.319	711.297	485.883	467.619	741.735	546.265	426.35	564.945	551.91	662.94	650.192	181.872	393.189	416.398	519.319
Q7MBF9	1	1	5.5376	Sugar transport PTS system phosphocarrier protein HPR OS=Chromobacterium violaceum (strain ATCC 12472 / DSM 30191 / JCM 1249 / NBRC 12614 / NCIMB 9131 / NCTC 9757) OX=243365 GN=ptsH PE=4 SV=1	4498.66	1436.15	705.709	954.811	5624.3	13141.1	7546.14	5385.94	4435.19	1318.11	1351.06	887.003	3212.69	8369.1	15540.8	4602.72
Q7NU46	2	1	10.9228	Taurine import ATP-binding protein TauB OS=Chromobacterium violaceum (strain ATCC 12472 / DSM 30191 / JCM 1249 / NBRC 12614 / NCIMB 9131 / NCTC 9757) OX=243365 GN=tauB PE=3 SV=1	852.251	1417.94	994.629	1307.21	847.172	1762.28	600.053	712.722	1080.71	1364.83	1270.36	1863.26	1659.58	1646.73	1543.08	681.547
Q7P019	2	1	12.0791	Probable glutamine-scyllo-inositol transaminase OS=Chromobacterium violaceum (strain ATCC 12472 / DSM 30191 / JCM 1249 / NBRC 12614 / NCIMB 9131 / NCTC 9757) OX=243365 GN=CV_0750 PE=3 SV=1	1881.48	2092.35	2285.89	1883.2	1125.55	1263.42	2000.4	1429.61	1752.45	2179.27	2492	2226.37	1699.72	1930.9	2325.34	1383.3
Q7NZV6	2	1	11.7177	Probable protein-N p-phosphohistidine-sugar phosphotransferase OS=Chromobacterium violaceum (strain ATCC 12472 / DSM 30191 / JCM 1249 / NBRC 12614 / NCIMB 9131 / NCTC 9757) OX=243365 GN=CV_0814 PE=4 SV=1	1631.74	3825.27	3065.23	2428.73	2500.43	3255.52	2473.33	1487.2	1743.35	3525.37	3467.04	4985.67	2076.35	6009.47	3340.68	3500.54
Q7NPR3	1	1	12.0402	Probable transmembrane protein OS=Chromobacterium violaceum (strain ATCC 12472 / DSM 30191 / JCM 1249 / NBRC 12614 / NCIMB 9131 / NCTC 9757) OX=243365 GN=CV_3421 PE=4 SV=1	756.739	810.786	988.339	828.302	609.398	627.813	299.26	355.887	1133.3	1225.94	1230.95	1105.86	839.58	602.946	831.138	511.744
Q7NVY8	4	1	29.9061	1-deoxy-D-xylulose 5-phosphate reductoisomerase OS=Chromobacterium violaceum (strain ATCC 12472 / DSM 30191 / JCM 1249 / NBRC 12614 / NCIMB 9131 / NCTC 9757) OX=243365 GN=dxr PE=3 SV=1	3563.22	2204.14	1972.94	1961.4	2365.04	5703.08	3426.74	1530.54	1913.78	2692.24	2047.47	1663.83	2132.56	2825.22	2079.25	2266.04
Q7NVU9	1	1	5.8457	Uncharacterized protein OS=Chromobacterium violaceum (strain ATCC 12472 / DSM 30191 / JCM 1249 / NBRC 12614 / NCIMB 9131 / NCTC 9757) OX=243365 GN=CV_2243 PE=4 SV=1	3165.33	4700.64	3769.39	4469.05	3510.73	5125.57	2259.17	3192.7	1819.64	4368.28	3925.94	4062.24	3831.4	1246.8	1366.25	4208.81
Q7NRA6	1	1	5.4791	Flagellin protein OS=Chromobacterium violaceum (strain ATCC 12472 / DSM 30191 / JCM 1249 / NBRC 12614 / NCIMB 9131 / NCTC 9757) OX=243365 GN=flaG PE=4 SV=1	1884.64	1846.05	2307.18	1676.43	1819.74	730.525	327.65	1600.38	1866.02	2464.85	2189.21	2469.67	1461.43	2394.5	1078.04	2145.73
Q7NX04	1	1	5.7692	Probable transcriptional regulator, AraC family OS=Chromobacterium violaceum (strain ATCC 12472 / DSM 30191 / JCM 1249 / NBRC 12614 / NCIMB 9131 / NCTC 9757) OX=243365 GN=CV_1825 PE=4 SV=1	952.084	806.207	898.786	700.058	1279.62	572.459	494.851	1052.93	560.734	917.137	856.412	891.611	567.666	570.7	699.789	1164.94
Q7P0R9	4	1	37.8387	Uncharacterized protein OS=Chromobacterium violaceum (strain ATCC 12472 / DSM 30191 / JCM 1249 / NBRC 12614 / NCIMB 9131 / NCTC 9757) OX=243365 GN=CV_0497 PE=4 SV=1	9627.85	11642.1	10270.7	8914.78	6481.68	9861.64	9247.97	7991.47	14409.5	12949.5	12978.5	11145.4	11264.5	10751	6732.21	8160.12
Q7NTZ3	2	1	10.2877	Uncharacterized protein OS=Chromobacterium violaceum (strain ATCC 12472 / DSM 30191 / JCM 1249 / NBRC 12614 / NCIMB 9131 / NCTC 9757) OX=243365 GN=CV_2910 PE=4 SV=1	1782.86	1919.55	2851.02	129.529	1419.34	7.11296	1532.11	148.365	1459.77	2236.48	2327.6	1810.44	801.091	174.756	977.568	191.905
Q7NQV7	4	1	25.9612	Probable sugar-phosphate nucleotide transferase OS=Chromobacterium violaceum (strain ATCC 12472 / DSM 30191 / JCM 1249 / NBRC 12614 / NCIMB 9131 / NCTC 9757) OX=243365 GN=CV_4030 PE=4 SV=1	2152.67	1978.48	1204.36	2600.67	1627.88	462.079	543.284	1928.57	1961.25	1134.04	1109.37	1067.76	1610.63	186.616	482.957	1177.42
Q7NTM2	2	1	12.3075	Chemotaxis protein CheV OS=Chromobacterium violaceum (strain ATCC 12472 / DSM 30191 / JCM 1249 / NBRC 12614 / NCIMB 9131 / NCTC 9757) OX=243365 GN=cheV3 PE=4 SV=1	2342.7	5007.27	5329.34	5809.99	5395.41	4357.34	1133.72	3996.88	5713.73	6343.65	4807.87	5828.02	4490.96	4613.18	2988.65	3245.31
Q7NUB8	2	1	11.3611	3-isopropylmalate dehydratase small subunit 2 OS=Chromobacterium violaceum (strain ATCC 12472 / DSM 30191 / JCM 1249 / NBRC 12614 / NCIMB 9131 / NCTC 9757) OX=243365 GN=leuD2 PE=3 SV=1	347.999	188.949	586.395	185.976	313.168	177.028	475.408	237.351	360.578	321.2	440.352	283.287	162.486	36.6287	134.96	369.022
Q7NX19	2	1	11.3458	Probable transcriptional regulator, marR family OS=Chromobacterium violaceum (strain ATCC 12472 / DSM 30191 / JCM 1249 / NBRC 12614 / NCIMB 9131 / NCTC 9757) OX=243365 GN=CV_1810 PE=4 SV=1	8058.32	8921.94	9655.9	11364.7	7320.13	8905.95	4613.04	8553.38	6296.52	5868.68	10414.1	10057.9	9693.99	6882.88	6044.66	6907.17
Q7NS78	5	1	39.821	Recombination-associated protein RdgC OS=Chromobacterium violaceum (strain ATCC 12472 / DSM 30191 / JCM 1249 / NBRC 12614 / NCIMB 9131 / NCTC 9757) OX=243365 GN=rdgC PE=3 SV=1	323.614	643.985	848.179	544.344	301.546	1264.27	1120.34	753.472	457.076	852.587	890.664	1134.61	602.937	1663.7	1747.42	1317.26
Q7NSN6	2	1	11.781	Transcription elongation factor GreB OS=Chromobacterium violaceum (strain ATCC 12472 / DSM 30191 / JCM 1249 / NBRC 12614 / NCIMB 9131 / NCTC 9757) OX=243365 GN=greB PE=3 SV=1	0	0	0	0	0	0	0	0.704057	1.10775	0	0	0	1636.23	5.5584	0	0
Q7NUX2	2	1	9.843	Secretion system effector OS=Chromobacterium violaceum (strain ATCC 12472 / DSM 30191 / JCM 1249 / NBRC 12614 / NCIMB 9131 / NCTC 9757) OX=243365 GN=sseD PE=4 SV=1	388.797	649.765	355.105	325.054	214.351	407.375	278.303	39.1407	345.655	980.135	719.869	762.617	818.331	312.266	133.298	269.519
Q7NY57	1	1	5.7887	Probable two-component response regulator transcription protein OS=Chromobacterium violaceum (strain ATCC 12472 / DSM 30191 / JCM 1249 / NBRC 12614 / NCIMB 9131 / NCTC 9757) OX=243365 GN=CV_1418 PE=4 SV=1	214.004	229.351	132.083	355.859	180.285	234.961	3230.72	471.504	114.894	571.809	345.734	264.661	328.14	405.789	754.596	386.515
Q7NX18	1	1	13.0306	PAL cross-reacting lipoprotein OS=Chromobacterium violaceum (strain ATCC 12472 / DSM 30191 / JCM 1249 / NBRC 12614 / NCIMB 9131 / NCTC 9757) OX=243365 GN=slyB PE=4 SV=1	6432.22	1373.43	1408.31	1945.28	7967.77	1111.28	1189.65	2549.31	1109.55	1945.19	1273.35	1285.79	1042.11	1628.57	1144.05	2354.95
Q7NTT0	1	1	5.4884	Probable ecf-family RNA polymerase sigma factor transcription regulator protein OS=Chromobacterium violaceum (strain ATCC 12472 / DSM 30191 / JCM 1249 / NBRC 12614 / NCIMB 9131 / NCTC 9757) OX=243365 GN=CV_2973 PE=3 SV=1	1622.42	2196.6	2615.39	2153.69	1789.51	1637.79	1376.97	1319.94	2371.06	1984.41	2608.47	2554.74	2437.91	1881.05	1460.04	1544.41
Q7NTS2	3	1	17.3676	Probable cystine transport ATP-binding protein OS=Chromobacterium violaceum (strain ATCC 12472 / DSM 30191 / JCM 1249 / NBRC 12614 / NCIMB 9131 / NCTC 9757) OX=243365 GN=CV_2981 PE=4 SV=1	654.773	657.762	531.728	670.215	673.628	518.524	459.019	627.718	755.249	411.537	783.678	659.981	476.011	517.534	613.812	515.535
Q7NW17	2	1	11.4346	Anthranilate phosphoribosyltransferase OS=Chromobacterium violaceum (strain ATCC 12472 / DSM 30191 / JCM 1249 / NBRC 12614 / NCIMB 9131 / NCTC 9757) OX=243365 GN=trpD PE=3 SV=1	688.308	173.052	235.719	384.975	1332.39	772.519	792.097	201.473	359.471	355.083	205.667	469.913	730.461	1212.15	455.675	823.823
Q7NPW9	1	1	6.1107	Probable glutathione transferase OS=Chromobacterium violaceum (strain ATCC 12472 / DSM 30191 / JCM 1249 / NBRC 12614 / NCIMB 9131 / NCTC 9757) OX=243365 GN=CV_4373 PE=4 SV=1	4450.91	3702.4	3552.98	3647.2	4232.04	2186.96	2215.51	3043.88	3877.94	4430.29	4119.91	4953.45	2865.38	3061.32	2643.02	4555.61
Q7P0E5	2	1	10.8617	Probable HIT family protein OS=Chromobacterium violaceum (strain ATCC 12472 / DSM 30191 / JCM 1249 / NBRC 12614 / NCIMB 9131 / NCTC 9757) OX=243365 GN=CV_0622 PE=4 SV=1	745.528	702.507	464.604	523.511	452.197	564.927	553.95	634.037	510.497	359.696	605.518	480.062	144.581	528.263	351.396	509.833
Q7NUH3	3	1	16.9245	O-succinylhomoserine sulfhydrylase OS=Chromobacterium violaceum (strain ATCC 12472 / DSM 30191 / JCM 1249 / NBRC 12614 / NCIMB 9131 / NCTC 9757) OX=243365 GN=metZ PE=3 SV=1	25240.2	24062.3	19185.6	18244.7	23371.7	23243.9	20712.4	16140.6	20836.1	24946.8	21216.5	26296.6	64752.9	26766	25958.7	20109.5
Q7NRT9	1	1	6.2931	Probable oxygen-binding protein OS=Chromobacterium violaceum (strain ATCC 12472 / DSM 30191 / JCM 1249 / NBRC 12614 / NCIMB 9131 / NCTC 9757) OX=243365 GN=CV_3691 PE=4 SV=1	8966.87	11069.5	9699.15	10038.8	9292.95	6265.4	6845.43	7948.75	13265.1	11200	9926.45	10452.5	14429.4	7026.32	5659.25	5997.02
Q7NV58	2	1	10.6293	Probable transcriptional regulator, TetR family OS=Chromobacterium violaceum (strain ATCC 12472 / DSM 30191 / JCM 1249 / NBRC 12614 / NCIMB 9131 / NCTC 9757) OX=243365 GN=CV_2487 PE=4 SV=1	870.233	863.285	932.373	1312.29	1061.26	725.347	563.807	826.848	1206.23	910.812	778.223	990.222	874.504	1133.5	593.161	1087.35
Q7P1W5	2	1	11.3113	Uncharacterized protein OS=Chromobacterium violaceum (strain ATCC 12472 / DSM 30191 / JCM 1249 / NBRC 12614 / NCIMB 9131 / NCTC 9757) OX=243365 GN=CV_0097 PE=4 SV=1	2380.59	3533.66	3085.89	2647.17	1307.71	2301.43	3504.53	4121.94	3952.09	3448.47	3502.02	2991.76	3532.14	3254.83	5272.53	2457.76
Q7P179	4	1	22.2366	Uncharacterized protein OS=Chromobacterium violaceum (strain ATCC 12472 / DSM 30191 / JCM 1249 / NBRC 12614 / NCIMB 9131 / NCTC 9757) OX=243365 GN=CV_0334 PE=4 SV=1	1396.61	1626.42	1200.01	1109.8	1738.42	906.477	47.9062	527.462	4131.84	2125.96	1560.97	1657.66	3716.98	790.943	612.117	474.453
Q7NY36	2	1	5.7535	Uncharacterized protein OS=Chromobacterium violaceum (strain ATCC 12472 / DSM 30191 / JCM 1249 / NBRC 12614 / NCIMB 9131 / NCTC 9757) OX=243365 GN=CV_1439 PE=1 SV=1	662.907	737.602	929.238	811.213	617.385	977.332	512.975	479.238	968.218	789.198	806.189	858.463	866.248	1197.09	889.448	510.184
Q7NSH4	1	1	4.873	Uncharacterized protein OS=Chromobacterium violaceum (strain ATCC 12472 / DSM 30191 / JCM 1249 / NBRC 12614 / NCIMB 9131 / NCTC 9757) OX=243365 GN=CV_3452 PE=4 SV=1	335.016	242.312	208.538	232.611	221.824	37.0249	0	37.8506	173.757	99.378	67.364	156.017	110.364	12.7261	0	80.5075
Q7P1Y5	6	1	35.9274	Probable TonB-dependent receptor OS=Chromobacterium violaceum (strain ATCC 12472 / DSM 30191 / JCM 1249 / NBRC 12614 / NCIMB 9131 / NCTC 9757) OX=243365 GN=CV_0077 PE=3 SV=1	70.484	85.9265	57.9901	70.5408	101.887	48.7206	31.3575	49.3359	74.0404	80.7154	76.4118	69.1723	57.7376	50.7124	55.4086	52.4487
Q7NU54	2	1	10.9994	Uncharacterized protein OS=Chromobacterium violaceum (strain ATCC 12472 / DSM 30191 / JCM 1249 / NBRC 12614 / NCIMB 9131 / NCTC 9757) OX=243365 GN=CV_2849 PE=4 SV=1	16.3919	64.6001	80.3853	51.9883	65.4732	48.1305	58.1476	45.9635	27.6958	63.1014	119.933	100.959	68.2986	97.7545	80.4475	28.1159
Q7NT62	2	1	12.0617	Molybdopterin biosynthesis Mog protein OS=Chromobacterium violaceum (strain ATCC 12472 / DSM 30191 / JCM 1249 / NBRC 12614 / NCIMB 9131 / NCTC 9757) OX=243365 GN=mog PE=4 SV=1	4829.4	2276.74	1992.16	2124.84	1996.34	265.768	521.22	904.957	3816.01	2067.29	1873.21	1660.62	587.032	45.0499	288.357	121.454
Q7NRB3	4	1	40.498	Probable oxidoreductase protein OS=Chromobacterium violaceum (strain ATCC 12472 / DSM 30191 / JCM 1249 / NBRC 12614 / NCIMB 9131 / NCTC 9757) OX=243365 GN=CV_3870 PE=4 SV=1	11950.7	15099.7	14037.1	14781.6	10532.2	10553.5	8372.12	8608.94	14641	14968.3	15176.6	15791.7	8781.54	11138.3	8475.62	7846.55
Q7NSS6	3	1	16.7701	3-deoxy-manno-octulosonate cytidylyltransferase OS=Chromobacterium violaceum (strain ATCC 12472 / DSM 30191 / JCM 1249 / NBRC 12614 / NCIMB 9131 / NCTC 9757) OX=243365 GN=kdsB PE=3 SV=1	892.942	1105.11	1177.87	1100.95	837.434	1041.61	816.257	1019.31	855.014	743.039	1133.27	1645.23	221.318	1021.15	1087.63	1450.02
Q7NU98	1	1	5.4343	Uncharacterized protein OS=Chromobacterium violaceum (strain ATCC 12472 / DSM 30191 / JCM 1249 / NBRC 12614 / NCIMB 9131 / NCTC 9757) OX=243365 GN=CV_2805 PE=4 SV=1	169.763	225.098	219.527	212.684	286.144	197.306	451.544	224.135	130.233	356.874	241.38	262.888	463.97	420.034	351.848	319.069
Q7NXC2	2	1	11.7425	Flagellar basal body protein OS=Chromobacterium violaceum (strain ATCC 12472 / DSM 30191 / JCM 1249 / NBRC 12614 / NCIMB 9131 / NCTC 9757) OX=243365 GN=flgF2 PE=3 SV=1	726.801	559.14	1149.73	1095.61	412.794	249.746	745.712	604.629	873.038	840.025	926.808	1242.29	257.049	341.054	242.945	189.19
Q7NWF4	2	1	10.325	Probable peroxiredoxin/glutaredoxin family protein OS=Chromobacterium violaceum (strain ATCC 12472 / DSM 30191 / JCM 1249 / NBRC 12614 / NCIMB 9131 / NCTC 9757) OX=243365 GN=CV_2036 PE=4 SV=1	1052.69	688.189	781.307	733.337	693.441	108.189	100.804	295.942	942.966	769.193	425.617	737.286	300.224	25.7024	56.7641	291.106
Q7NT16	2	1	11.2738	Ornithine cyclodeaminase OS=Chromobacterium violaceum (strain ATCC 12472 / DSM 30191 / JCM 1249 / NBRC 12614 / NCIMB 9131 / NCTC 9757) OX=243365 GN=ocd PE=4 SV=1	5094.63	7367.98	5736.48	9662.27	2516.27	2132.6	10005	6761.42	9537.68	3655.87	5052.9	4069.42	2265.28	2215.79	3181.93	2101.85
Q7NSW7	1	1	5.5402	Transcriptional repressor of the trehalose operon OS=Chromobacterium violaceum (strain ATCC 12472 / DSM 30191 / JCM 1249 / NBRC 12614 / NCIMB 9131 / NCTC 9757) OX=243365 GN=treR PE=4 SV=1	789.013	1003.29	512.656	509.651	550.796	1048.59	512.007	362.446	1337.28	1236.4	908.907	292.567	1411.95	1139.51	786.582	357.5
Q7NXG6	1	1	6.3121	Lactoylglutathione lyase OS=Chromobacterium violaceum (strain ATCC 12472 / DSM 30191 / JCM 1249 / NBRC 12614 / NCIMB 9131 / NCTC 9757) OX=243365 GN=gloA PE=4 SV=1	10220.8	14034.2	13763.8	17065.1	14039.2	19273.4	18088.7	16331.8	8486.9	13239.1	13565.3	15229.1	16271.5	19052.8	17314.9	13286.9
Q7NRY3	1	1	5.6239	Inositol-1-monophosphatase OS=Chromobacterium violaceum (strain ATCC 12472 / DSM 30191 / JCM 1249 / NBRC 12614 / NCIMB 9131 / NCTC 9757) OX=243365 GN=suhB PE=3 SV=1	3726.03	5375.48	5054.64	4292.58	4415.03	4316.56	4252.28	3041.24	4354.66	4497.48	5164.5	5452.03	6006.05	4691.46	5248.6	3650.75
Q7NX50	2	1	11.2879	Probable transcriptional regulator, MerR family OS=Chromobacterium violaceum (strain ATCC 12472 / DSM 30191 / JCM 1249 / NBRC 12614 / NCIMB 9131 / NCTC 9757) OX=243365 GN=CV_1779 PE=4 SV=1	12268.1	17958.5	23545	22486.8	13746.2	24013.2	23039.6	21161.9	7692.23	17071.6	23057.6	16987.4	6584.77	31340.5	25571.2	12186.8
Q7NX94	2	1	10.8923	Protein adenylyltransferase SelO OS=Chromobacterium violaceum (strain ATCC 12472 / DSM 30191 / JCM 1249 / NBRC 12614 / NCIMB 9131 / NCTC 9757) OX=243365 GN=selO PE=3 SV=1	8362.72	7779.92	7938.5	8303.98	7501.42	7900.28	7376.37	11955.3	6632.01	6488.01	6851.08	5795.86	6122.56	9667.04	12757	6718.58
Q7NTX2	2	1	12.3744	Uncharacterized protein OS=Chromobacterium violaceum (strain ATCC 12472 / DSM 30191 / JCM 1249 / NBRC 12614 / NCIMB 9131 / NCTC 9757) OX=243365 GN=CV_2931 PE=3 SV=1	4485.09	5806.79	4988.2	4181.27	3605.34	2997.84	2324.89	4948.14	5476.42	5849.32	5521.66	6259.79	5002.18	5562.32	3222.25	2528.01
Q7NYH4	1	1	4.1409	Glucose-methanol-choline oxidoreductase OS=Chromobacterium violaceum (strain ATCC 12472 / DSM 30191 / JCM 1249 / NBRC 12614 / NCIMB 9131 / NCTC 9757) OX=243365 GN=betA PE=3 SV=1	465.399	613.924	921.715	521.231	273.738	914.534	214.041	219.587	1516.84	713.634	1666.91	619.184	211.279	648.162	822.274	253.717
Q7P203	3	1	18.4838	Pyridoxine/pyridoxamine 5'-phosphate oxidase OS=Chromobacterium violaceum (strain ATCC 12472 / DSM 30191 / JCM 1249 / NBRC 12614 / NCIMB 9131 / NCTC 9757) OX=243365 GN=pdxH PE=3 SV=1	8.23815	32.7373	52.7019	39.5084	3.16289	14.4217	62.3074	5.34372	16.5873	18.8622	69.4208	144.408	8.01855	42.0153	23.2671	58.9023
Q7NWF0	3	1	15.3849	Probable sodium-dependent nucleoside transporter OS=Chromobacterium violaceum (strain ATCC 12472 / DSM 30191 / JCM 1249 / NBRC 12614 / NCIMB 9131 / NCTC 9757) OX=243365 GN=CV_2040 PE=4 SV=1	1168.35	2445.67	3082.05	3089.11	1057.89	1348.6	1015.63	2075.24	1956.36	2619.67	2801.42	2125.16	1020.95	1148.95	1572.97	1416.18
Q7NX61	2	1	10.5331	UPF0178 protein CV_1768 OS=Chromobacterium violaceum (strain ATCC 12472 / DSM 30191 / JCM 1249 / NBRC 12614 / NCIMB 9131 / NCTC 9757) OX=243365 GN=CV_1768 PE=3 SV=1	79.3342	99.0964	50.0091	92.509	83.6203	19.8978	8.10501	22.44	137.777	115.236	79.8175	98.1172	17.261	5.87429	5.82907	6.82442
Q7NVC9	2	1	11.2509	Uncharacterized protein OS=Chromobacterium violaceum (strain ATCC 12472 / DSM 30191 / JCM 1249 / NBRC 12614 / NCIMB 9131 / NCTC 9757) OX=243365 GN=CV_2414 PE=4 SV=1	381.207	356.829	208.954	354.8	338.012	612.915	780.532	724.705	633.885	231.568	615.009	287.53	125.965	456.006	372.146	764.965
Q7NVE6	2	1	18.3215	Methionine aminopeptidase OS=Chromobacterium violaceum (strain ATCC 12472 / DSM 30191 / JCM 1249 / NBRC 12614 / NCIMB 9131 / NCTC 9757) OX=243365 GN=map1 PE=3 SV=1	573.917	653.378	640.941	637.416	489.896	976.918	486.932	609.561	1169.89	769.012	609.151	541.519	1239.91	864.783	579.738	346.09
Q7NZJ6	2	1	11.8076	dITP/XTP pyrophosphatase OS=Chromobacterium violaceum (strain ATCC 12472 / DSM 30191 / JCM 1249 / NBRC 12614 / NCIMB 9131 / NCTC 9757) OX=243365 GN=CV_0926 PE=3 SV=1	892.293	1201.18	1358.29	994.674	493.117	789.178	515.109	576.194	1160.2	1021.06	1723.57	1510.84	654.224	437.816	731.509	757.927
Q7NYS1	4	1	23.1317	Ribonuclease OS=Chromobacterium violaceum (strain ATCC 12472 / DSM 30191 / JCM 1249 / NBRC 12614 / NCIMB 9131 / NCTC 9757) OX=243365 GN=CV_1202 PE=3 SV=1	514.326	698.533	873.295	1021.55	542.874	852.034	951.87	394.131	902.711	498.486	1095.53	1186.13	1084.74	862.849	595.103	1285.11
Q7NZX8	5	1	26.7032	Cys-tRNA(Pro)/Cys-tRNA(Cys) deacylase OS=Chromobacterium violaceum (strain ATCC 12472 / DSM 30191 / JCM 1249 / NBRC 12614 / NCIMB 9131 / NCTC 9757) OX=243365 GN=CV_0791 PE=3 SV=1	1695.92	1000.13	1732.72	1497.13	1948.97	1341.49	1432.32	1112.47	1151.91	1679.73	1418.1	1266.96	1897.58	1501.29	1709.42	1461.53
Q7NRI6	2	1	11.3941	Phosphoglucosamine mutase OS=Chromobacterium violaceum (strain ATCC 12472 / DSM 30191 / JCM 1249 / NBRC 12614 / NCIMB 9131 / NCTC 9757) OX=243365 GN=glmM PE=3 SV=1	363.089	1502.23	2144.52	711.728	1720.3	1118.49	29.1721	505.935	1541.11	1839.05	2101.31	1770.77	1243.75	1365.3	415.844	452.424
Q7NYL2	2	1	11.0917	Exopolyphosphatase OS=Chromobacterium violaceum (strain ATCC 12472 / DSM 30191 / JCM 1249 / NBRC 12614 / NCIMB 9131 / NCTC 9757) OX=243365 GN=ppx PE=4 SV=1	210.694	302.61	217.721	211.25	213.228	94.4972	60.6507	350.958	221.433	401.832	432.969	411.548	123.213	51.1186	30.8559	147.496
Q7NZ93	2	1	10.6773	Probable transcriptional regulator, GntR family OS=Chromobacterium violaceum (strain ATCC 12472 / DSM 30191 / JCM 1249 / NBRC 12614 / NCIMB 9131 / NCTC 9757) OX=243365 GN=CV_1029 PE=4 SV=1	445.024	1677.26	2857.53	1921.71	206.133	1130.8	668.455	1454.74	477.036	2237.42	2116.69	1518.89	283.02	1924.87	434.949	731.569
Q7NZ34	2	1	18.4641	Ferredoxin OS=Chromobacterium violaceum (strain ATCC 12472 / DSM 30191 / JCM 1249 / NBRC 12614 / NCIMB 9131 / NCTC 9757) OX=243365 GN=fdx2 PE=4 SV=1	9373.95	6121.16	3078.58	8123.72	8359.19	947.858	1271.92	3518.67	9619.7	5321.06	4586.22	4565.87	6936.16	498.008	1344.24	2585.21
Q7NZI0	1	1	6.1453	NADH-quinone oxidoreductase subunit B 1 OS=Chromobacterium violaceum (strain ATCC 12472 / DSM 30191 / JCM 1249 / NBRC 12614 / NCIMB 9131 / NCTC 9757) OX=243365 GN=nuoB1 PE=3 SV=1	8574.38	10373.5	9813.54	10397.6	7557.52	9184.99	8701.15	9201.7	9686.13	11189.7	11084.3	9627.53	5298.68	5420.38	9837.65	6991.22
Q7NSC7	1	1	5.7288	Probable transcriptional regulator, TetR family OS=Chromobacterium violaceum (strain ATCC 12472 / DSM 30191 / JCM 1249 / NBRC 12614 / NCIMB 9131 / NCTC 9757) OX=243365 GN=CV_3499 PE=4 SV=1	477.068	180.675	358.088	305.087	292.127	2637.87	665.792	995.973	37.4731	275.873	277.952	343.492	799.648	1263.77	1194.59	1254.52
Q7NQM9	3	1	20.6615	Uncharacterized protein OS=Chromobacterium violaceum (strain ATCC 12472 / DSM 30191 / JCM 1249 / NBRC 12614 / NCIMB 9131 / NCTC 9757) OX=243365 GN=CV_4108 PE=4 SV=1	616.744	649.951	651.908	637.256	755.071	780.629	159.857	472.827	1275.5	769.378	767.371	639.6	1804.57	916.485	263.55	295.56
Q7NX47	1	1	5.2568	Uncharacterized protein OS=Chromobacterium violaceum (strain ATCC 12472 / DSM 30191 / JCM 1249 / NBRC 12614 / NCIMB 9131 / NCTC 9757) OX=243365 GN=CV_1782 PE=4 SV=1	116.984	61.4334	81.6117	49.8857	490.172	49.6116	35.8865	197.23	73.2719	8.11578	87.3932	112.839	45.8943	41.5254	38.7851	151.472
Q7NRR6	1	1	4.6778	Uncharacterized protein OS=Chromobacterium violaceum (strain ATCC 12472 / DSM 30191 / JCM 1249 / NBRC 12614 / NCIMB 9131 / NCTC 9757) OX=243365 GN=CV_3714 PE=4 SV=1	392.741	438.417	369.362	349.894	390.071	344.645	163.891	269.88	417.266	495.879	423.843	367.16	298.379	147.177	183.637	117.157
Q7NU35	2	1	17.0001	Uncharacterized protein OS=Chromobacterium violaceum (strain ATCC 12472 / DSM 30191 / JCM 1249 / NBRC 12614 / NCIMB 9131 / NCTC 9757) OX=243365 GN=CV_2868 PE=4 SV=1	443.164	318.582	275.045	476.836	779.058	97.066	47.8164	439.966	584.872	365.105	441.418	214.561	434.085	82.7145	30.6326	176.883
Q7NTT8	1	1	5.9767	Uncharacterized protein OS=Chromobacterium violaceum (strain ATCC 12472 / DSM 30191 / JCM 1249 / NBRC 12614 / NCIMB 9131 / NCTC 9757) OX=243365 GN=CV_2965 PE=4 SV=1	1330.18	923.773	1115.82	2219.2	982.763	605.922	564.619	150.812	996.422	2187.36	4134.38	4159.15	1277.26	83.4574	92.5923	238.961
Q7NZE2	2	1	10.1066	Probable phosphoenolpyruvate-protein phosphotransferase OS=Chromobacterium violaceum (strain ATCC 12472 / DSM 30191 / JCM 1249 / NBRC 12614 / NCIMB 9131 / NCTC 9757) OX=243365 GN=CV_0980 PE=3 SV=1	0	22.964	18.0701	29.9118	0	0	0	0	26.074	39.6439	79.3819	94.8724	0	0	11.5881	0
Q7P150	1	1	5.6632	Uncharacterized protein OS=Chromobacterium violaceum (strain ATCC 12472 / DSM 30191 / JCM 1249 / NBRC 12614 / NCIMB 9131 / NCTC 9757) OX=243365 GN=CV_0364 PE=4 SV=1	0	0	0	0	0	0	0	4.67559	0	0	0	0	573.67	0	0	0
Q7NXG9	3	1	18.4522	D,D-heptose 1,7-bisphosphate phosphatase OS=Chromobacterium violaceum (strain ATCC 12472 / DSM 30191 / JCM 1249 / NBRC 12614 / NCIMB 9131 / NCTC 9757) OX=243365 GN=CV_1657 PE=3 SV=1	32.9523	8.31895	17.0703	35.9536	26.5189	47.898	9.35365	44.9786	1.49074	10.7052	18.1321	0	1552.15	218.261	18.0964	24.4788
Q7P1R1	1	1	6.2808	Rubredoxin OS=Chromobacterium violaceum (strain ATCC 12472 / DSM 30191 / JCM 1249 / NBRC 12614 / NCIMB 9131 / NCTC 9757) OX=243365 GN=rubB PE=3 SV=1	5206.7	7370.6	5703.63	5954.9	9270.82	9855.14	6940.49	9029.08	6700.02	7901.41	5554.13	6143.1	7590.46	13260.5	10786.9	9573.1
Q7NVH7	3	1	16.6515	Putative pterin-4-alpha-carbinolamine dehydratase OS=Chromobacterium violaceum (strain ATCC 12472 / DSM 30191 / JCM 1249 / NBRC 12614 / NCIMB 9131 / NCTC 9757) OX=243365 GN=CV_2366 PE=3 SV=1	7496.57	7578.89	6505.12	6690.44	6204.47	4442.29	5114.19	4505.71	8547.72	8507.63	7873.94	7677.26	6789.95	5523.97	5635.79	4092.96
Q7P1N8	4	1	28.2466	Probable cytochrome C transmembrane protein OS=Chromobacterium violaceum (strain ATCC 12472 / DSM 30191 / JCM 1249 / NBRC 12614 / NCIMB 9131 / NCTC 9757) OX=243365 GN=CV_0175 PE=4 SV=1	75.3565	123.49	337.664	454.232	325.691	2012.85	132.301	267.139	0	626.573	395.482	240.109	62.157	568.237	177.289	409.002
Q7NS11	3	1	17.7368	Phosphoribosylglycinamide formyltransferase OS=Chromobacterium violaceum (strain ATCC 12472 / DSM 30191 / JCM 1249 / NBRC 12614 / NCIMB 9131 / NCTC 9757) OX=243365 GN=purN PE=3 SV=1	1125.87	2060.97	970.838	1579.88	1837.67	2262.73	1258.4	1924.52	3634.14	2045.6	1103.19	1038.21	1917.47	2492.04	2040.94	2081.89
Q7P1P3	1	1	6.3715	Probable methyl transferase OS=Chromobacterium violaceum (strain ATCC 12472 / DSM 30191 / JCM 1249 / NBRC 12614 / NCIMB 9131 / NCTC 9757) OX=243365 GN=CV_0170 PE=4 SV=1	459.575	703.272	468.069	435.998	172.861	3.71588	260.698	269.787	133.747	700.234	384.009	474.229	266.353	17.2479	89.8766	170.761
Q7MBF8	3	1	22.4901	Probable Barstar OS=Chromobacterium violaceum (strain ATCC 12472 / DSM 30191 / JCM 1249 / NBRC 12614 / NCIMB 9131 / NCTC 9757) OX=243365 GN=CV_1201 PE=4 SV=1	335.462	311.403	145.263	263.353	182.53	177.684	649.124	241.637	450.575	368.298	190.528	262.006	146.65	1621.06	2427.86	77.3731
Q7NQ85	3	1	17.701	Uncharacterized protein OS=Chromobacterium violaceum (strain ATCC 12472 / DSM 30191 / JCM 1249 / NBRC 12614 / NCIMB 9131 / NCTC 9757) OX=243365 GN=CV_4255 PE=4 SV=1	4480.1	4740.68	4408.9	4098.15	4255.33	2988.12	2709.26	3007.42	5100.94	5306.94	4596.81	4409.78	3265.66	4073.32	4405.16	1897.78
Q7NSN2	1	1	6.1567	Uncharacterized protein OS=Chromobacterium violaceum (strain ATCC 12472 / DSM 30191 / JCM 1249 / NBRC 12614 / NCIMB 9131 / NCTC 9757) OX=243365 GN=CV_3388 PE=4 SV=1	14.1315	54.696	71.6177	55.0249	77.6643	197.17	64.457	90.025	74.6577	52.1698	46.1965	79.1844	249.915	107.94	52.2042	80.6067
Q7P020	1	1	4.7186	Probable dolichyl-phosphate b-D-mannosyltransferase OS=Chromobacterium violaceum (strain ATCC 12472 / DSM 30191 / JCM 1249 / NBRC 12614 / NCIMB 9131 / NCTC 9757) OX=243365 GN=CV_0749 PE=4 SV=1	7.91736	227.647	57.7802	172.488	0	3.99122	3.96139	62.4994	137.96	0	74.1579	66.0708	0.859411	0	0	10.166
Q7NVI2	1	1	6.3806	GTP cyclohydrolase I OS=Chromobacterium violaceum (strain ATCC 12472 / DSM 30191 / JCM 1249 / NBRC 12614 / NCIMB 9131 / NCTC 9757) OX=243365 GN=mtrA PE=4 SV=1	1427.74	1374.45	1330.48	1370.3	642.785	40.2109	144.515	790.152	415.172	1471.3	1104.27	1246.97	998.632	81.5621	27.9117	293.439
Q7P184	2	1	12.3635	Probable aminoglycoside 2-N-acetyltransferase OS=Chromobacterium violaceum (strain ATCC 12472 / DSM 30191 / JCM 1249 / NBRC 12614 / NCIMB 9131 / NCTC 9757) OX=243365 GN=CV_0329 PE=4 SV=1	2158.98	1733.07	1586.21	1180.27	1788.33	2866.9	3669.72	2811.02	1595.07	1586.06	1698.45	1074.98	2103.19	3385.96	1585.12	2116.58
Q7NPS9	3	1	12.9839	Probable carbonic anhydrase, family 3 OS=Chromobacterium violaceum (strain ATCC 12472 / DSM 30191 / JCM 1249 / NBRC 12614 / NCIMB 9131 / NCTC 9757) OX=243365 GN=CV_0875 PE=4 SV=1	50233.6	37398.3	17252.4	31159.1	8062.36	141.727	10424.4	24045.6	47112.1	8061.03	14707.7	9780.53	118.747	229.28	7568.96	12197.4
Q7NT27	1	1	5.0319	Probable oxidoreductase protein (Frameshift) OS=Chromobacterium violaceum (strain ATCC 12472 / DSM 30191 / JCM 1249 / NBRC 12614 / NCIMB 9131 / NCTC 9757) OX=243365 GN=CV_3237 PE=4 SV=1	943.948	564.959	803.653	1482.06	385.435	919.731	715.179	687.76	350.485	1392.51	646.667	1622.86	725.875	2205.99	692.596	926.397
Q7P046	2	1	11.8736	Probable RebB like protein OS=Chromobacterium violaceum (strain ATCC 12472 / DSM 30191 / JCM 1249 / NBRC 12614 / NCIMB 9131 / NCTC 9757) OX=243365 GN=CV_0722 PE=4 SV=1	1339.27	867.474	409.828	946.706	192.993	144.846	60.1758	312.161	756.648	486.772	378.251	194.971	195.525	47.1562	70.037	929.407
Q7NUV9	1	1	5.1059	Lipoprotein OS=Chromobacterium violaceum (strain ATCC 12472 / DSM 30191 / JCM 1249 / NBRC 12614 / NCIMB 9131 / NCTC 9757) OX=243365 GN=ssaJ PE=3 SV=1	636.858	407.562	613.164	707.013	315.511	154.788	92.0299	494.324	379.466	350.741	376.735	629.21	82.7368	100.953	57.6913	1310.01
Q7NVQ6	1	1	5.5595	Uncharacterized protein OS=Chromobacterium violaceum (strain ATCC 12472 / DSM 30191 / JCM 1249 / NBRC 12614 / NCIMB 9131 / NCTC 9757) OX=243365 GN=CV_2286 PE=4 SV=1	58.4076	213.653	177.439	119.332	406.838	721.669	845.133	333.615	84.296	258.553	205.825	187.002	640.506	1113.86	697.693	414.39
Q7NWX1	3	1	17.1943	Uncharacterized protein OS=Chromobacterium violaceum (strain ATCC 12472 / DSM 30191 / JCM 1249 / NBRC 12614 / NCIMB 9131 / NCTC 9757) OX=243365 GN=CV_1858 PE=4 SV=1	7608.56	7157.8	6198.28	7549.11	6197.43	3870.88	4317.56	6740.14	6056.93	7670.7	6500.76	6863.98	4645.91	6572.75	7171.47	2499.16
Q7NWM8	3	1	17.1367	Probable protease OS=Chromobacterium violaceum (strain ATCC 12472 / DSM 30191 / JCM 1249 / NBRC 12614 / NCIMB 9131 / NCTC 9757) OX=243365 GN=CV_1955 PE=4 SV=1	431.886	394.743	219.486	321.28	734.21	190.212	0	159.328	163.366	376.677	393.74	367.668	375.41	88.0736	69.6944	210.077
Q7NT04	2	1	17.7594	Uncharacterized protein OS=Chromobacterium violaceum (strain ATCC 12472 / DSM 30191 / JCM 1249 / NBRC 12614 / NCIMB 9131 / NCTC 9757) OX=243365 GN=CV_3261 PE=4 SV=1	9618.07	13056.4	10764.1	9140.88	8782.9	9239.04	8400.96	14901.4	8880.05	11805.2	14686.6	13361.8	13355.6	8397.76	12391.2	10345.2
Q7NX71	2	1	11.328	Uncharacterized protein OS=Chromobacterium violaceum (strain ATCC 12472 / DSM 30191 / JCM 1249 / NBRC 12614 / NCIMB 9131 / NCTC 9757) OX=243365 GN=CV_1757 PE=4 SV=1	962.515	1076.03	1597.47	818.865	1420.14	414.2	811.656	988.815	1077.4	2000.84	1518.87	1568.5	865.938	3088.25	207.421	1462.59
Q7NR31	5	1	27.2469	Bifunctional short chain isoprenyl diphosphate OS=Chromobacterium violaceum (strain ATCC 12472 / DSM 30191 / JCM 1249 / NBRC 12614 / NCIMB 9131 / NCTC 9757) OX=243365 GN=idsA PE=3 SV=1	4582.23	6753.06	5790.38	5493.28	4130.32	4148.93	4040.53	3437.99	6026.94	5595.08	6194.13	5708.63	4053.21	4321.91	5554.08	3721.7
Q7NRI3	2	1	10.7325	Ribosomal RNA large subunit methyltransferase E OS=Chromobacterium violaceum (strain ATCC 12472 / DSM 30191 / JCM 1249 / NBRC 12614 / NCIMB 9131 / NCTC 9757) OX=243365 GN=rlmE PE=3 SV=1	14027.4	10927.9	10691.3	11020.1	17821.5	11619.5	10474.4	11308.4	9518.33	10480.4	11549.7	10182.4	10846.3	12766.5	15429.1	12546.3
Q7P1E7	3	1	14.7121	Probable collagenase OS=Chromobacterium violaceum (strain ATCC 12472 / DSM 30191 / JCM 1249 / NBRC 12614 / NCIMB 9131 / NCTC 9757) OX=243365 GN=CV_0266 PE=4 SV=1	184.105	342.385	829.44	857.088	0	0	0	0	0	204.349	383.433	61.4945	0	0	0	0
Q7P0Y9	1	1	5.0611	Uncharacterized protein OS=Chromobacterium violaceum (strain ATCC 12472 / DSM 30191 / JCM 1249 / NBRC 12614 / NCIMB 9131 / NCTC 9757) OX=243365 GN=CV_0426 PE=1 SV=1	270.357	149.299	126.687	180.554	19.2905	4.32719	6.08416	13.1889	57.4393	293.848	111.354	163.804	50.7931	0	0	6.87556
Q7P0M1	2	1	12.1058	Bifunctional purine biosynthesis protein PurH OS=Chromobacterium violaceum (strain ATCC 12472 / DSM 30191 / JCM 1249 / NBRC 12614 / NCIMB 9131 / NCTC 9757) OX=243365 GN=purH PE=3 SV=1	6712.55	6013.77	6503.09	6302.21	5220.53	5216.2	6059.28	4321.11	6717.66	5815.6	6060.78	5911.2	5392.16	5855.56	5269.31	5595.98
Q7NQ39	1	1	5.7298	Probable hemolysin OS=Chromobacterium violaceum (strain ATCC 12472 / DSM 30191 / JCM 1249 / NBRC 12614 / NCIMB 9131 / NCTC 9757) OX=243365 GN=CV_4301 PE=4 SV=1	1831.94	1856.72	1737.99	1404.13	1505.91	3673.67	3270.96	1715.19	2281.25	2246.27	1396.67	1921.91	2826.27	1607.55	1970.16	2708.18
Q7P122	3	1	16.8044	Probable transcription regulator protein OS=Chromobacterium violaceum (strain ATCC 12472 / DSM 30191 / JCM 1249 / NBRC 12614 / NCIMB 9131 / NCTC 9757) OX=243365 GN=CV_0392 PE=4 SV=1	1342.33	3919.45	983.122	1078.97	2195.22	518.314	1343.2	561.202	2158.99	365.513	1444.74	472.356	1161.17	765.688	1070.71	1225.9
Q7NU78	3	1	16.0618	Probable dihydroxydipicolinate synthase OS=Chromobacterium violaceum (strain ATCC 12472 / DSM 30191 / JCM 1249 / NBRC 12614 / NCIMB 9131 / NCTC 9757) OX=243365 GN=CV_2825 PE=3 SV=1	29.9505	64.5475	37.1364	26.3178	46.4054	27.2428	7.19038	22.3176	40.938	67.4507	53.7295	39.5413	279.491	3.79639	0	14.2988
Q7P0U1	2	1	11.3438	Chromosome partitioning protein ParA OS=Chromobacterium violaceum (strain ATCC 12472 / DSM 30191 / JCM 1249 / NBRC 12614 / NCIMB 9131 / NCTC 9757) OX=243365 GN=soj PE=4 SV=1	15075	14339.8	16054.3	19145.4	10730.7	4292.45	2652.03	7886.74	20910.2	11128.5	12597.1	14571.6	8133.4	1174.66	3142.26	5343.27
Q7NR56	4	1	27.8938	Uncharacterized protein OS=Chromobacterium violaceum (strain ATCC 12472 / DSM 30191 / JCM 1249 / NBRC 12614 / NCIMB 9131 / NCTC 9757) OX=243365 GN=CV_3928 PE=4 SV=1	716.609	713.196	765.54	522.241	599.821	358.066	468.905	290.887	543.639	713.402	704.306	416.181	276.225	373.612	342.972	589.708
Q7P128	2	1	10.6321	Uncharacterized protein OS=Chromobacterium violaceum (strain ATCC 12472 / DSM 30191 / JCM 1249 / NBRC 12614 / NCIMB 9131 / NCTC 9757) OX=243365 GN=CV_0386 PE=4 SV=1	305.221	521.89	447.968	430.133	576.218	647.313	145.078	206.589	439.83	421.072	534.041	520.152	377.914	408.675	194.63	576.573
Q7NZY1	3	1	17.3893	Uncharacterized protein OS=Chromobacterium violaceum (strain ATCC 12472 / DSM 30191 / JCM 1249 / NBRC 12614 / NCIMB 9131 / NCTC 9757) OX=243365 GN=CV_0788 PE=4 SV=1	9169.37	15412	17522.2	15859	10019.9	14719	9972.09	10836.4	11315.7	8963.99	14125.8	17365.3	9277.38	12568.2	10085	12725.3
Q7NQV3	4	1	20.597	Probable aminotransferase OS=Chromobacterium violaceum (strain ATCC 12472 / DSM 30191 / JCM 1249 / NBRC 12614 / NCIMB 9131 / NCTC 9757) OX=243365 GN=CV_4034 PE=3 SV=1	590.271	644.938	901.465	813.503	377.494	317.462	56.0678	254.334	823.071	820.481	794.362	749.016	150.944	146.554	35.4225	243.92
Q7NSM2	3	1	18.9394	Bacterioferritin OS=Chromobacterium violaceum (strain ATCC 12472 / DSM 30191 / JCM 1249 / NBRC 12614 / NCIMB 9131 / NCTC 9757) OX=243365 GN=bfr PE=3 SV=1	34.1464	0	0	7.02577	0	0	0	0	0	0	0	43.1906	458.787	0	0	0
Q7NQ74	3	1	17.4849	Uncharacterized protein OS=Chromobacterium violaceum (strain ATCC 12472 / DSM 30191 / JCM 1249 / NBRC 12614 / NCIMB 9131 / NCTC 9757) OX=243365 GN=CV_4266 PE=4 SV=1	1384.41	1834.21	1212.31	1220.18	1284.94	1067.07	809.182	962.786	568.064	2086.58	1649.16	2123.19	2375.42	993.409	564.909	1363.48
Q7NR87	2	1	9.6743	Probable hemin degrading factor OS=Chromobacterium violaceum (strain ATCC 12472 / DSM 30191 / JCM 1249 / NBRC 12614 / NCIMB 9131 / NCTC 9757) OX=243365 GN=CV_3897 PE=4 SV=1	1536.12	1695.16	1198.51	1050.43	466.17	0	369.708	287.552	3953.5	3177.27	3041.19	2890.77	2176.18	0	101.198	1743.47
Q7P0C8	2	1	10.0247	Uncharacterized protein OS=Chromobacterium violaceum (strain ATCC 12472 / DSM 30191 / JCM 1249 / NBRC 12614 / NCIMB 9131 / NCTC 9757) OX=243365 GN=CV_0639 PE=4 SV=1	535.01	463.105	530.638	520.693	494.576	514.322	434.838	571.44	607.328	505.796	493.569	385.076	626.263	671.3	656.537	328.694
Q7NZ26	1	1	4.9029	Probable 3-oxoacyl-[acyl-carrier-protein] synthase III OS=Chromobacterium violaceum (strain ATCC 12472 / DSM 30191 / JCM 1249 / NBRC 12614 / NCIMB 9131 / NCTC 9757) OX=243365 GN=CV_1096 PE=4 SV=1	663.938	1462.17	2158.64	1860.41	809.925	1053.53	748.77	687.785	589.242	1386.97	1588.39	3775.66	1149.8	1048.96	811.317	928.361
Q7P1P5	2	1	11.7454	Uncharacterized protein OS=Chromobacterium violaceum (strain ATCC 12472 / DSM 30191 / JCM 1249 / NBRC 12614 / NCIMB 9131 / NCTC 9757) OX=243365 GN=CV_0168 PE=4 SV=1	739.211	991.348	1762.89	1521.97	1115.13	1094.42	1326.9	2140.49	1734.6	923.456	1633.46	1678.99	284.107	1488.73	1137.98	3160.92
Q7NWK0	2	1	17.1979	Probable porin protein OS=Chromobacterium violaceum (strain ATCC 12472 / DSM 30191 / JCM 1249 / NBRC 12614 / NCIMB 9131 / NCTC 9757) OX=243365 GN=CV_1989 PE=4 SV=1	1811.71	6055.18	4058.05	3055.5	993.957	659.782	2952.37	4919.33	2065.69	6074.98	6274.61	6029.11	2910.66	350.579	2579.38	8846.67
Q7NZ39	1	1	6.1418	Uncharacterized protein OS=Chromobacterium violaceum (strain ATCC 12472 / DSM 30191 / JCM 1249 / NBRC 12614 / NCIMB 9131 / NCTC 9757) OX=243365 GN=CV_1083 PE=4 SV=1	900.657	778.585	1228.01	1245.54	454.316	779.53	1075.53	778.936	785.156	907.064	1118.48	1227.56	484.397	1136.03	929.254	934.995
Q7NZ16	1	1	6.5027	Thioredoxin OS=Chromobacterium violaceum (strain ATCC 12472 / DSM 30191 / JCM 1249 / NBRC 12614 / NCIMB 9131 / NCTC 9757) OX=243365 GN=trxC PE=3 SV=1	3371.98	5291.29	5052.91	4247.49	5661.04	6663.59	3747.34	4232.55	2798.59	5021.21	5335.82	5597.6	4859.09	7614.73	4312.46	5606.12
Q7NS52	2	1	12.066	Phosphoadenylyl-sulfate reductase OS=Chromobacterium violaceum (strain ATCC 12472 / DSM 30191 / JCM 1249 / NBRC 12614 / NCIMB 9131 / NCTC 9757) OX=243365 GN=cysH PE=3 SV=1	3490.16	3081.44	2893.35	2337.08	1796.39	62.9997	96.1401	882.531	6621.7	2785.1	3760.85	5368.93	2762.16	12.9721	935.917	944.031
Q7NRL2	2	1	13.1691	DNA-directed RNA polymerase subunit omega OS=Chromobacterium violaceum (strain ATCC 12472 / DSM 30191 / JCM 1249 / NBRC 12614 / NCIMB 9131 / NCTC 9757) OX=243365 GN=rpoZ PE=3 SV=1	14411.8	14932.1	15809.4	16257.5	12995.6	7779.78	11678.9	13007.9	13037.8	10507	16851	19438.8	10081.6	15155.5	15345.7	12668.9
Q7NQV2	3	1	23.9645	Probable nucleotide sugar dehydratase OS=Chromobacterium violaceum (strain ATCC 12472 / DSM 30191 / JCM 1249 / NBRC 12614 / NCIMB 9131 / NCTC 9757) OX=243365 GN=CV_4035 PE=4 SV=1	6041.16	6221.96	7163.07	6493.96	6368.82	7434.43	6201.93	7316.98	5811.28	6670.67	7463.56	6696.8	5369.09	8557.04	7139	5726.39
Q7NW36	1	1	4.5397	Uncharacterized protein OS=Chromobacterium violaceum (strain ATCC 12472 / DSM 30191 / JCM 1249 / NBRC 12614 / NCIMB 9131 / NCTC 9757) OX=243365 GN=CV_2154 PE=4 SV=1	1264.71	2327.96	2637.79	2127.32	1413.75	2121.53	1748.19	2183.78	2116.3	2704.39	2351.21	2416.01	1840.54	1518.59	1907.38	1530.49
Q7P0A4	4	1	22.5843	Chromosome partitioning protein, ParA family ATPase OS=Chromobacterium violaceum (strain ATCC 12472 / DSM 30191 / JCM 1249 / NBRC 12614 / NCIMB 9131 / NCTC 9757) OX=243365 GN=parA PE=4 SV=1	622.23	584.143	667.869	471.497	1308.46	853.056	551.88	756.869	378.555	888.348	710.423	775.247	557.146	1542.85	418.578	1131.43
Q7NZU3	1	1	5.7425	Shikimate kinase OS=Chromobacterium violaceum (strain ATCC 12472 / DSM 30191 / JCM 1249 / NBRC 12614 / NCIMB 9131 / NCTC 9757) OX=243365 GN=aroK PE=3 SV=1	1030.01	1271.04	1137.23	693.824	743.303	947.976	1175.01	1171.58	891.704	1122.26	871.132	1438.46	708.921	1914.14	627.937	1165.61
Q7NT20	2	1	12.6103	N-acetylglucosamine metabolism protein OS=Chromobacterium violaceum (strain ATCC 12472 / DSM 30191 / JCM 1249 / NBRC 12614 / NCIMB 9131 / NCTC 9757) OX=243365 GN=nagD PE=3 SV=1	2631.89	2874.54	2392.41	2269.13	1768.57	22.0758	1191.92	183.202	3711.24	3826.34	3146.98	3156.41	1888.7	280.712	1046.44	0
Q7NQL3	1	1	0	Probable aminotransferase OS=Chromobacterium violaceum (strain ATCC 12472 / DSM 30191 / JCM 1249 / NBRC 12614 / NCIMB 9131 / NCTC 9757) OX=243365 GN=CV_4124 PE=3 SV=1	1279.15	1392.78	1239.42	1140.77	1124.22	816.487	1199.59	959.729	1264.72	1631.77	1520.39	1083.22	676.01	1615.55	722.406	1154.5
Q7NX05	1	1	4.9755	UPF0597 protein CV_1824 OS=Chromobacterium violaceum (strain ATCC 12472 / DSM 30191 / JCM 1249 / NBRC 12614 / NCIMB 9131 / NCTC 9757) OX=243365 GN=CV_1824 PE=3 SV=1	481.754	414.331	208.623	118.669	721.142	146.476	105.816	132.248	843.079	322.282	193.372	155.326	2073.1	44.7989	45.1314	138.022
Q7P1Q7	1	1	5.4725	Uncharacterized protein OS=Chromobacterium violaceum (strain ATCC 12472 / DSM 30191 / JCM 1249 / NBRC 12614 / NCIMB 9131 / NCTC 9757) OX=243365 GN=CV_0156 PE=4 SV=1	903.975	2645.37	1573.08	2710.68	9.28973	0	473.615	460.266	2758.85	2583.88	1989.45	1164.69	851.613	0	0	153.321
Q7NZS4	2	1	9.9928	Octaprenyl-diphosphate synthase OS=Chromobacterium violaceum (strain ATCC 12472 / DSM 30191 / JCM 1249 / NBRC 12614 / NCIMB 9131 / NCTC 9757) OX=243365 GN=ispB PE=3 SV=1	3066.01	2135.47	1962.2	2130.07	1598.63	835.109	1072.79	1753.77	2049.13	2207.02	1655.36	2330.01	2525.26	1132.9	760.655	1831.75

## Sheet: Fold change and classification
In black: proteins with a significant ANOVA (Pvalue <0.05) and fold change superior to 1.5
In blue: proteins with a significant ANOVA (Pvalue<0.05) but a fold change inferior to 1.5
In red: proteins with a non significant ANOVA (pvalue > 0.05)
Infinity: fold change was not calculated as the protein was not detected in all samples of one of the two conditions
			SsoPox W263I
			Vs Negative control
ID uniprot	Locus ID in CV 12472	Name in CV 12472	Anova	Fold change	log fold change	Higher in	Functional class (based on GO and DAVID database)
P30967	CV_3180	phhA	0.852567	1.40332	-0.147158	Negative Control	metabolism (amino acid metabolism - phenylanaline)
P60012	CV_3824	zapD	0.510478	1.31567	-0.119146	Negative Control	cell cycle
P60091	CV_0984	prmA	0.000780099	1.38832	-0.142488	Negative Control	others
P60100	CV_4197	rplK	0.714689	1.02935	-0.0125632	Negative Control	translation
Q7M7F1	CV_4188;CV_4200	tuf2	0.281157	1.03857	0.016436	SsoPox W263I	translation
Q7M7G2	CV_1972	exbB1	0.000280785	2.54908	-0.406384	Negative Control	membrane transport
Q7MBD9	CV_3576	fabG2	0.38432	1.10433	0.0431007	SsoPox W263I	metabolism (fatty acid biosynthesis)
Q7MBE0	CV_3414	fabG1	0.341067	1.06941	0.0291446	SsoPox W263I	metabolism (fatty acid biosynthesis)
Q7MBF0	CV_2708	CV_2708	0.839654	1.09674	0.0401025	SsoPox W263I	transcriptional regulator
Q7MBF8	CV_1201	CV_1201	0.430448	2.40384	0.380906	SsoPox W263I	others
Q7MBF9	CV_0815	ptsH	0.994273	1.01079	0.00465953	SsoPox W263I	establishment of localization
Q7NPR3	CV_3421	CV_3421	0.0698287	1.41788	0.151639	SsoPox W263I	others
Q7NPS9	CV_0875	CV_0875	0.354674	1.79119	-0.253142	Negative Control	others
Q7NPT0	CV_0811	CV_0811	0.616643	1.1043	0.0430875	SsoPox W263I	others
Q7NPU6	CV_4396	CV_4396	0.957258	1.03105	0.0132795	SsoPox W263I	establishment of localization
Q7NPV6	CV_4386	cyc	0.688232	1.0243	0.0104258	SsoPox W263I	others
Q7NPW1	CV_4381	bioB	0.147947	1.40756	-0.148466	Negative Control	metabolism (cofactor biosynthesis - biotin)
Q7NPW9	CV_4373	CV_4373	0.331523	1.12855	0.0525222	SsoPox W263I	metabolism (amino acid metabolism - glutathione metabolism)
Q7NPX8	CV_4364	CV_4364	0.386423	1.06208	-0.0261566	Negative Control	uncharacterized/unknown
Q7NPY0	CV_4362	pqqL	0.84677	1.03629	0.0154794	SsoPox W263I	protein degradation
Q7NPY5	CV_4357	mreB	0.157294	1.05062	0.0214441	SsoPox W263I	others
Q7NPY6	CV_4356	gatC	0.295212	1.37308	0.137695	SsoPox W263I	translation
Q7NPY7	CV_4355	gatA	0.77878	1.06713	0.0282177	SsoPox W263I	translation
Q7NPY8	CV_4354	gatB	0.920533	1.00234	-0.00101693	Negative Control	translation
Q7NQ01	CV_4341	ddlB	0.00131994	1.29512	0.112308	SsoPox W263I	other metabolic process
Q7NQ03	CV_4339	ftsA	0.494308	1.1034	0.0427317	SsoPox W263I	cell cycle
Q7NQ04	CV_4338	ftsZ	0.489052	1.05259	0.022261	SsoPox W263I	cell cycle
Q7NQ09	CV_4333	CV_4333	0.391685	1.12086	0.0495499	SsoPox W263I	uncharacterized/unknown
Q7NQ13	CV_4329	CV_4329	0.0327106	1.1481	0.0599789	SsoPox W263I	establishment of localization
Q7NQ18	CV_4324	CV_4324	0.693365	1.01452	-0.00625935	Negative Control	uncharacterized/unknown
Q7NQ29	CV_4312	CV_4312	0.42595	1.08416	0.0350936	SsoPox W263I	uncharacterized/unknown
Q7NQ31	CV_4309	CV_4309	0.4322	1.0652	0.0274298	SsoPox W263I	metabolism (amino acid metabolism)
Q7NQ36	CV_4304	CV_4304	3.59121e-06	1.58121	0.198991	SsoPox W263I	uncharacterized/unknown
Q7NQ39	CV_4301	CV_4301	0.83457	1.00226	-0.000978267	Negative Control	others
Q7NQ40	CV_4300	CV_4300	0.270666	1.13706	-0.0557825	Negative Control	stress response
Q7NQ51	CV_4289	proA	0.132967	1.16482	0.066259	SsoPox W263I	metabolism (amino acid biosynthesis)
Q7NQ54	CV_4286	CV_4286	0.00417399	1.27716	0.106245	SsoPox W263I	others
Q7NQ59	CV_4281;CV_1781	secA	0.633303	1.08075	0.0337246	SsoPox W263I	establishment of localization
Q7NQ61	CV_4279	dsbE	0.414839	1.49431	-0.174441	Negative Control	others
Q7NQ64	CV_4276	CV_4276	0.804786	1.04792	-0.0203298	Negative Control	others
Q7NQ65	CV_4275	gshB	0.580735	1.05823	0.0245791	SsoPox W263I	metabolism (amino acid metabolism - glutathione metabolism)
Q7NQ71	CV_4269	topA	0.730297	1.02334	-0.0100186	Negative Control	other metabolic process
Q7NQ74	CV_4266	CV_4266	0.727581	1.1994	0.0789631	SsoPox W263I	uncharacterized/unknown
Q7NQ75	CV_4265	def	0.0576947	1.16631	0.066813	SsoPox W263I	translation
Q7NQ81	CV_4259	CV_4259	0.143123	1.14936	-0.0604568	Negative Control	transcriptional regulator
Q7NQ85	CV_4255	CV_4255	0.710173	1.07718	0.0322872	SsoPox W263I	uncharacterized/unknown
Q7NQ87	CV_4253	dps	0.209345	1.0716	-0.0300319	Negative Control	stress response
Q7NQ92	CV_4248	pyrE	0.178596	1.2123	0.0836114	SsoPox W263I	metabolism (deoxyribonucleotide synthesis - pyrimidine synthesis)
Q7NQ93	CV_4247	exoA	0.309426	1.04824	0.0204595	SsoPox W263I	DNA repair
Q7NQ95	CV_4245	sseA	0.338437	1.07107	0.029816	SsoPox W263I	others
Q7NQA1	CV_4239	CV_4239	0.0360863	1.12692	-0.0518927	Negative Control	other metabolic process
Q7NQA2	CV_4238	CV_4238	0.0915045	2.27639	0.357248	SsoPox W263I	uncharacterized/unknown
Q7NQB0	CV_4230	surA	0.154736	1.1011	0.0418283	SsoPox W263I	others
Q7NQB9	CV_4221	CV_4221	0.00643823	1.68628	0.22693	SsoPox W263I	uncharacterized/unknown
Q7NQC7	CV_4213	potF1	0.0212459	1.18128	-0.072353	Negative Control	establishment of localization
Q7NQC8	CV_4212	proB	0.375023	1.14025	0.0569991	SsoPox W263I	metabolism (amino acid biosynthesis)
Q7NQD6	CV_4204	ftsE	0.714695	1.06512	0.0273998	SsoPox W263I	cell cycle
Q7NQD7	CV_4203	ftsY	0.551512	1.07556	0.0316332	SsoPox W263I	establishment of localization
Q7NQE1	CV_4198	nusG	0.0998509	1.0979	0.0405611	SsoPox W263I	transcription
Q7NQE3	CV_4196	rplA	0.00501882	1.10995	-0.0453017	Negative Control	translation
Q7NQE4	CV_4195	rplJ	0.931344	1.01767	-0.00760755	Negative Control	translation
Q7NQE5	CV_4194	rplL	0.808819	1.02047	0.00879958	SsoPox W263I	translation
Q7NQE6	CV_4193	rpoB	0.0776741	1.14111	-0.0573275	Negative Control	transcription
Q7NQE7	CV_4192	rpoC	0.851257	1.01618	-0.00697183	Negative Control	transcription
Q7NQE8	CV_4191	rpsL	0.685435	1.14871	0.0602091	SsoPox W263I	translation
Q7NQE9	CV_4190	rpsG	0.661799	1.03234	0.0138241	SsoPox W263I	translation
Q7NQF0	CV_4189	fusA	0.0434574	1.10978	-0.0452361	Negative Control	translation
Q7NQF1	CV_4187	rpsJ	0.799671	1.00561	-0.00242977	Negative Control	translation
Q7NQF2	CV_4186	rplC	0.276513	1.06552	-0.0275604	Negative Control	translation
Q7NQF3	CV_4185	rplD	0.971279	1.01414	-0.00609922	Negative Control	translation
Q7NQF4	CV_4184	rplW	0.513738	1.06858	0.0288076	SsoPox W263I	translation
Q7NQF5	CV_4183	rplB	0.473406	1.10016	0.0414539	SsoPox W263I	translation
Q7NQF7	CV_4181	rplV	0.355502	1.07298	-0.0305914	Negative Control	translation
Q7NQF8	CV_4180	rpsC	0.120727	1.20747	0.081875	SsoPox W263I	translation
Q7NQF9	CV_4179	rplP	0.427073	1.10305	0.0425957	SsoPox W263I	translation
Q7NQG1	CV_4177	rpsQ	0.607067	1.03234	-0.013824	Negative Control	translation
Q7NQG2	CV_4176	rplN	0.793624	1.01612	0.00694336	SsoPox W263I	translation
Q7NQG3	CV_4175	rplX	0.10846	1.1642	-0.0660268	Negative Control	translation
Q7NQG4	CV_4174	rplE	0.737192	1.01684	-0.00725446	Negative Control	translation
Q7NQG5	CV_4173	rpsN	0.62353	1.04416	-0.0187686	Negative Control	translation
Q7NQG6	CV_4172	rpsH	0.867907	1.01116	0.00481889	SsoPox W263I	translation
Q7NQG7	CV_4171	rplF	0.683215	1.03394	-0.0144942	Negative Control	translation
Q7NQG8	CV_4170	rplR	0.779932	1.03204	0.013697	SsoPox W263I	translation
Q7NQG9	CV_4169	rpsE	0.319662	1.1282	0.0523876	SsoPox W263I	translation
Q7NQH1	CV_4167	rplO	0.0893247	1.18977	-0.0754616	Negative Control	translation
Q7NQH4	CV_4163	rpsM	0.562612	1.06526	-0.0274574	Negative Control	translation
Q7NQH5	CV_4162	rpsK	0.145241	1.3144	0.118728	SsoPox W263I	translation
Q7NQH6	CV_4161	rpsD	0.237518	1.15936	-0.0642181	Negative Control	translation
Q7NQH7	CV_4160	rpoA	0.608683	1.02838	-0.0121557	Negative Control	transcription
Q7NQH8	CV_4159	rplQ	0.495214	1.03755	0.0160072	SsoPox W263I	translation
Q7NQI0	CV_4157	CV_4157	0.603928	1.10821	0.0446213	SsoPox W263I	uncharacterized/unknown
Q7NQL0	CV_4127	CV_4127	0.830174	1.09515	0.0394743	SsoPox W263I	others
Q7NQL3	CV_4124	CV_4124	0.891334	1.05643	0.0238392	SsoPox W263I	others
Q7NQL9	CV_4118	spsC	0.986031	1.01161	-0.00501114	Negative Control	others
Q7NQM5	CV_4112	aspA	0.317645	1.11814	-0.0484978	Negative Control	metabolism (energy metabolism-tricarboxylic acid cycle)
Q7NQM8	CV_4109	CV_4109	0.518262	1.10325	0.0426739	SsoPox W263I	uncharacterized/unknown
Q7NQM9	CV_4108	CV_4108	0.385301	1.42499	0.153812	SsoPox W263I	uncharacterized/unknown
Q7NQN4	CV_4103	ompW	0.471805	1.08151	0.0340292	SsoPox W263I	others
Q7NQN5	CV_4102	potA	0.0700529	1.13653	0.0555791	SsoPox W263I	others
Q7NQN8	CV_4099	potD	0.0204746	1.12863	0.0525531	SsoPox W263I	establishment of localization
Q7NQP2	CV_4095	CV_4095	0.0313677	1.35783	0.132845	SsoPox W263I	others
Q7NQP3	CV_4094	CV_4094	0.378076	1.11638	-0.0478106	Negative Control	others
Q7NQP9	CV_4088	CV_4088	0.754559	1.02135	0.00917489	SsoPox W263I	transcriptional regulator
Q7NQR2	CV_4075	CV_4075	0.417867	1.05808	-0.0245168	Negative Control	uncharacterized/unknown
Q7NQS9	CV_4058	prs	0.796387	1.01541	-0.00664272	Negative Control	metabolism (nucleotide metabolism)
Q7NQT0	CV_4057	rplY	0.0204442	1.47389	-0.168465	Negative Control	translation
Q7NQT2	CV_4055	ychF	0.350537	1.06702	-0.028173	Negative Control	others
Q7NQT4	CV_4053	CV_4053	0.437497	1.11207	0.0461306	SsoPox W263I	establishment of localization
Q7NQU0	CV_4047	CV_4047	0.0803078	1.45737	0.163571	SsoPox W263I	others
Q7NQV2	CV_4035	CV_4035	0.949825	1.0036	0.00155959	SsoPox W263I	others
Q7NQV3	CV_4034	CV_4034	0.66647	1.05095	-0.021582	Negative Control	others
Q7NQV6	CV_4031	neuB	0.239517	1.05912	-0.0249452	Negative Control	metabolism (carbohydrate metabolism)
Q7NQV7	CV_4030	CV_4030	0.282547	1.43161	-0.155824	Negative Control	other metabolic process
Q7NQW6	CV_4020	wecB	0.593299	1.53603	-0.1864	Negative Control	others
Q7NQW7	CV_4019	wecC	0.118263	1.15957	-0.0642981	Negative Control	others
Q7NQX0	CV_4015	groES1	0.434706	1.0584	0.0246508	SsoPox W263I	protein folding
Q7NQX1	CV_4014	groL2	0.110835	1.10247	-0.0423676	Negative Control	protein folding
Q7NQX4	CV_4011	rfbD	0.310867	1.15304	-0.0618453	Negative Control	others
Q7NQX7	CV_4008	petA	0.26335	1.12607	-0.0515635	Negative Control	others
Q7NQX9	CV_4006	petC	0.000924523	1.20813	-0.0821144	Negative Control	others
Q7NQY0	CV_4005	sspA	0.104995	1.14201	0.0576694	SsoPox W263I	others
Q7NQY4	CV_4001	CV_4001	0.296851	1.08157	0.0340561	SsoPox W263I	uncharacterized/unknown
Q7NQY7	CV_3998	dsbA	0.00463434	1.16653	0.0668951	SsoPox W263I	cell homeostasis (redox)
Q7NR05	CV_3980	CV_3980	0.473957	1.04977	0.0210925	SsoPox W263I	membrane transport (secretion system)
Q7NR06	CV_3979	CV_3979	0.570102	1.04956	-0.0210064	Negative Control	uncharacterized/unknown
Q7NR07	CV_3978	CV_3978	0.135714	1.09111	-0.0378685	Negative Control	uncharacterized/unknown
Q7NR08	CV_3977	CV_3977	0.279769	1.07435	-0.0311469	Negative Control	uncharacterized/unknown
Q7NR09	CV_3976	CV_3976	0.025209	1.28019	-0.107275	Negative Control	uncharacterized/unknown
Q7NR20	CV_3965	CV_3965	0.743353	1.01595	-0.00687087	Negative Control	others
Q7NR22	CV_3963	CV_3963	0.396295	1.20317	-0.0803264	Negative Control	uncharacterized/unknown
Q7NR24	CV_3961	CV_3961	1.93618e-07	2.06659	-0.315254	Negative Control	metabolism (cofactor biosynthesis)
Q7NR31	CV_3954	idsA	0.481765	1.07293	0.0305728	SsoPox W263I	other metabolic process
Q7NR49	CV_3935	ddpX	0.555182	1.18578	0.0740031	SsoPox W263I	protein degradation
Q7NR56	CV_3928	CV_3928	0.51975	1.12	-0.0492196	Negative Control	uncharacterized/unknown
Q7NR57	CV_3927	gabD	0.853599	1.00572	-0.00247761	Negative Control	metabolism (amino acid)
Q7NR58	CV_3926	goaG	0.155947	1.18333	-0.0731066	Negative Control	metabolism (amino acid)
Q7NR63	CV_3921	argB	0.43422	1.0584	0.0246491	SsoPox W263I	metabolism (amino acid biosynthesis)
Q7NR64	CV_3920	CV_3920	0.984829	1.03694	0.0157531	SsoPox W263I	uncharacterized/unknown
Q7NR66;Q7P218	CV_3918	CV_3918	0.536808	1.04429	0.0188205	SsoPox W263I	others
Q7NR75	CV_3909	CV_3909	0.886402	1.07785	0.0325593	SsoPox W263I	uncharacterized/unknown
Q7NR83	CV_3901	galU	0.336192	1.05189	0.0219716	SsoPox W263I	other metabolic process
Q7NR84	CV_3900	hpT	0.116961	1.07596	0.0317948	SsoPox W263I	others
Q7NR87	CV_3897	CV_3897	0.639187	2.58699	0.412795	SsoPox W263I	establishment of localization
Q7NR90	CV_3894	CV_3894	0.557234	1.06621	0.0278441	SsoPox W263I	others
Q7NR94	CV_3890	CV_3890	0.00114871	8.58431	0.933705	SsoPox W263I	metabolism (carbohydrate metabolism)
Q7NRA2	CV_3881	CV_3881	0.0636808	1.86005	-0.269524	Negative Control	uncharacterized/unknown
Q7NRA4	CV_3879	fliC1	0.676611	1.13024	0.0531696	SsoPox W263I	motility (flagellar assembly)
Q7NRA5	CV_3878	fliC3	0.164454	1.12089	0.0495648	SsoPox W263I	motility (flagellar assembly)
Q7NRA6	CV_3877	flaG	0.155596	1.31797	0.119905	SsoPox W263I	motility (flagellar assembly)
Q7NRA7	CV_3876	CV_3876	0.135283	1.23765	-0.0925967	Negative Control	motility (flagellar assembly)
Q7NRA8	CV_3875	CV_3875	0.911366	1.00239	0.00103514	SsoPox W263I	motility (flagellar assembly)
Q7NRB3	CV_3870	CV_3870	0.904583	1.0307	0.0131322	SsoPox W263I	others
Q7NRB4	CV_3869	CV_3869	0.000589748	1.22536	0.0882646	SsoPox W263I	others
Q7NRD3	CV_3850	CV_3850	0.611245	1.04021	0.0171219	SsoPox W263I	uncharacterized/unknown
Q7NRD9	CV_3843	CV_3843	0.708669	1.09652	0.0400166	SsoPox W263I	transcriptional regulator
Q7NRE8	CV_3834	purB	0.74175	1.01813	0.00780387	SsoPox W263I	metabolism (IMP biosynthesis - purine biosynthesis)
Q7NRE9	CV_3833	ffh	0.526412	1.04535	0.0192612	SsoPox W263I	establishment of localization
Q7NRF1	CV_3831	CV_3831	0.576658	1.09958	-0.0412257	Negative Control	DNA repair
Q7NRG2	CV_3819	CV_3819	0.0433021	1.18241	-0.0727693	Negative Control	others
Q7NRG3	CV_3818	CV_3818	0.0318712	1.14524	0.0588974	SsoPox W263I	others
Q7NRG4	CV_3817	CV_3817	0.152177	1.11102	0.0457229	SsoPox W263I	others
Q7NRG5	CV_3816	CV_3816	0.712692	1.04005	0.0170562	SsoPox W263I	others
Q7NRG8	CV_3813	CV_3813	0.0805841	1.2015	-0.0797227	Negative Control	membrane transport (secretion system)
Q7NRI0	CV_3801	greA	0.00159632	1.19137	0.0760468	SsoPox W263I	transcription
Q7NRI3	CV_3798	rlmE	0.62037	1.04899	-0.020771	Negative Control	translation
Q7NRI6	CV_3795	glmM	0.268328	1.32538	0.122341	SsoPox W263I	metabolism (carbohydrate metabolism)
Q7NRJ7	CV_3784	ubiB	0.0830095	1.14889	-0.0602778	Negative Control	metabolism (cofactor biosynthesis)
Q7NRJ9	CV_3782	arcA	0.366861	1.04983	0.0211175	SsoPox W263I	metabolism (arginin biosynthesis)
Q7NRK0	CV_3781	arcB	0.208307	1.08853	-0.0368396	Negative Control	metabolism (arginin biosynthesis)
Q7NRK1	CV_3780	arcC	0.00940148	1.22143	0.0868691	SsoPox W263I	metabolism (arginin biosynthesis)
Q7NRK9	CV_3772	apt	0.182831	1.17016	-0.0682466	Negative Control	others
Q7NRL2	CV_3769	rpoZ	0.63496	1.05814	0.0245417	SsoPox W263I	transcription
Q7NRL4	CV_3766	thiG	0.0573334	1.12281	0.0503054	SsoPox W263I	others
Q7NRL5	CV_3765	rpsU	0.149618	1.18	-0.0718817	Negative Control	translation
Q7NRL6	CV_3764	CV_3764	0.0406768	1.16537	0.0664634	SsoPox W263I	uncharacterized/unknown
Q7NRL8	CV_3762	rpoD	0.0901492	1.12065	0.0494698	SsoPox W263I	transcription
Q7NRN6	CV_3744	ptb	0.678628	1.022	-0.0094517	Negative Control	other metabolic process
Q7NRN7	CV_3743	CV_3743	0.649096	1.03054	-0.0130636	Negative Control	metabolism (fatty acid biosynthesis)
Q7NRN8	CV_3742	CV_3742	0.0096055	1.41685	0.151324	SsoPox W263I	metabolism (fatty acid biosynthesis)
Q7NRP0	CV_3740	aspS	0.167567	1.10495	-0.0433438	Negative Control	translation
Q7NRP1	CV_3739	CV_3739	0.258303	1.07247	-0.0303861	Negative Control	metabolism (fatty acid biosynthesis)
Q7NRR6	CV_3714	CV_3714	0.422275	1.10953	-0.045139	Negative Control	uncharacterized/unknown
Q7NRS0	CV_3710	CV_3710	0.463631	1.08608	-0.0358617	Negative Control	other metabolic process
Q7NRS1	CV_3709	ppsA	0.496651	1.05629	0.0237822	SsoPox W263I	metabolism (carbohydrate metabolism)
Q7NRS7	CV_3703	mutY	0.901531	1.03614	0.015418	SsoPox W263I	other metabolic process
Q7NRS9	CV_3701	deoC	0.987384	1.00661	0.00286096	SsoPox W263I	metabolism (carbohydrate metabolism)
Q7NRT0	CV_3700	deoA	0.822011	1.0232	-0.00996048	Negative Control	metabolism (carbohydrate metabolism)
Q7NRT1	CV_3699	deoB	0.587942	1.0691	-0.0290182	Negative Control	metabolism (carbohydrate metabolism)
Q7NRT2	CV_3698	deoD	0.164383	1.26384	0.101691	SsoPox W263I	metabolism (carbohydrate metabolism)
Q7NRT3	CV_3697	rplM	0.992352	1.00111	-0.00048148	Negative Control	translation
Q7NRT4	CV_3696	rpsI	0.516863	1.05185	0.0219555	SsoPox W263I	translation
Q7NRT5	CV_3695	argC	0.792641	1.02564	0.0109938	SsoPox W263I	metabolism (amino acid biosynthesis)
Q7NRT6	CV_3694	erpA	0.0060167	1.27247	0.104646	SsoPox W263I	metabolism (cofactor biosynthesis)
Q7NRT9	CV_3691	CV_3691	0.640203	1.11164	0.0459651	SsoPox W263I	others
Q7NRU4	CV_3686	hda	0.488642	1.1703	-0.0682977	Negative Control	others
Q7NRU8	CV_3682	rpoS	0.819352	1.04989	0.0211452	SsoPox W263I	transcription
Q7NRU9	CV_3681	CV_3681	0.247498	1.82662	0.261647	SsoPox W263I	others
Q7NRV2	CV_3678	nadA	0.933314	1.00768	0.00332133	SsoPox W263I	metabolism (cofactor biosynthesis)
Q7NRV7	CV_3672	rplS	0.0434155	1.20623	-0.0814306	Negative Control	translation
Q7NRW0	CV_3669	clpA	0.652559	1.08458	0.0352629	SsoPox W263I	protein folding
Q7NRW2	CV_3667	cspE	0.00557414	1.10976	-0.0452273	Negative Control	stress response
Q7NRW4	CV_3664	CV_3664	0.0155148	1.27671	-0.106093	Negative Control	metabolism (energy metabolism-tricarboxylic acid cycle)
Q7NRW6	CV_3662	CV_3662	0.00183462	1.52287	0.182663	SsoPox W263I	metabolism (energy metabolism-tricarboxylic acid cycle)
Q7NRW9	CV_3659	CV_3659	0.379459	1.07254	-0.0304151	Negative Control	metabolism (energy metabolism-tricarboxylic acid cycle)
Q7NRX2	CV_3656	ugpB	0.198321	1.20654	0.0815435	SsoPox W263I	others
Q7NRX5	CV_3653	ugpC	0.00140072	1.48779	-0.17254	Negative Control	establishment of localization
Q7NRX6	CV_3652	ugpQ	0.0129	1.14777	-0.0598556	Negative Control	others
Q7NRY3	CV_3644	suhB	0.145498	1.13319	0.0543044	SsoPox W263I	metabolism (carbohydrate metabolism)
Q7NRY7	CV_3640	rpsF	0.813318	1.01047	-0.00452163	Negative Control	translation
Q7NRY9	CV_3638	rpsR	0.320536	1.08319	-0.0347032	Negative Control	translation
Q7NRZ0	CV_3637	rplI	0.222286	1.08669	-0.0361054	Negative Control	translation
Q7NRZ4	CV_3633	CV_3633	0.185173	1.0865	0.0360315	SsoPox W263I	others
Q7NS00	CV_3627	CV_3627	0.807094	1.67576	0.224213	SsoPox W263I	uncharacterized/unknown
Q7NS06	CV_3621	upp	0.851525	1.01021	-0.00441076	Negative Control	metabolism (nucleotide metabolism)
Q7NS07	CV_3620	CV_3620	0.0110932	1.16795	-0.0674248	Negative Control	cell homeostasis (redox)
Q7NS11	CV_3616	purN	0.296003	1.25594	0.0989699	SsoPox W263I	metabolism (IMP biosynthesis - purine biosynthesis)
Q7NS12	CV_3615	purM	0.0392127	1.14799	0.0599373	SsoPox W263I	metabolism (IMP biosynthesis - purine biosynthesis)
Q7NS13	CV_3614	CV_3614	0.291088	1.1132	0.0465715	SsoPox W263I	uncharacterized/unknown
Q7NS14	CV_3613	CV_3613	0.0158464	1.15965	0.0643253	SsoPox W263I	uncharacterized/unknown
Q7NS22	CV_3605	CV_3605	0.825039	1.0321	0.0137217	SsoPox W263I	others
Q7NS38	CV_3589	glnA	0.191385	1.09727	-0.040315	Negative Control	metabolism (amino acid metabolism -glutamine)
Q7NS39	CV_3588	CV_3588	0.236811	1.15142	-0.0612345	Negative Control	uncharacterized/unknown
Q7NS40	CV_3587	aroE	0.0101662	1.10413	0.0430188	SsoPox W263I	metabolism (amino acid biosynthesis)
Q7NS45	CV_3582	slyD	0.0479095	1.3723	0.137449	SsoPox W263I	protein folding
Q7NS48	CV_3579	CV_3579	0.16351	1.20864	-0.0822986	Negative Control	uncharacterized/unknown
Q7NS49	CV_3578	dapA	0.140185	1.0975	-0.0404043	Negative Control	metabolism (amino acid biosynthesis -lysin)
Q7NS50	CV_3577	CV_3577	0.709607	1.05428	0.0229579	SsoPox W263I	establishment of localization
Q7NS51	CV_3575	cysB1	0.499966	1.05749	0.0242755	SsoPox W263I	metabolism (amino acid biosynthesis)
Q7NS52	CV_3574	cysH	0.703919	1.58412	0.199788	SsoPox W263I	metabolism (amino acid biosynthesis)
Q7NS54	CV_3572	CV_3572	0.0209383	3.06541	-0.486488	Negative Control	uncharacterized/unknown
Q7NS55	CV_3571	rmpM	0.174134	1.0722	-0.0302746	Negative Control	others
Q7NS65	CV_3561	cysK	0.419199	1.05809	0.0245235	SsoPox W263I	metabolism (amino acid biosynthesis)
Q7NS70	CV_3556	CV_3556	0.531911	1.04129	-0.0175723	Negative Control	uncharacterized/unknown
Q7NS72	CV_3554	dcd	0.0524011	1.18007	0.0719063	SsoPox W263I	metabolism (nucleotide metabolism)
Q7NS77	CV_3549	katE	0.158068	1.14572	-0.0590785	Negative Control	other metabolic process
Q7NS78	CV_3548	rdgC	0.113583	1.49425	0.174422	SsoPox W263I	other metabolic process
Q7NS83	CV_3543	CV_3543	0.00061857	1.86308	-0.270231	Negative Control	cell cycle
Q7NS84	CV_3542	ndk	0.765515	1.04046	-0.0172249	Negative Control	metabolism (nucleotide metabolism)
Q7NS87	CV_3539	CV_3539	0.109711	1.08924	-0.0371235	Negative Control	uncharacterized/unknown
Q7NS89	CV_3537	hisS	0.502929	1.03783	0.0161245	SsoPox W263I	metabolism (amino acid biosynthesis - histidine biosynthesis)
Q7NS92	CV_3534	der	0.387662	1.07251	0.0304031	SsoPox W263I	translation
Q7NS93	CV_3533	hfq	0.380881	1.07399	-0.031	Negative Control	stress response
Q7NS95	CV_3531	CV_3531	0.980008	1.00368	0.00159506	SsoPox W263I	others
Q7NS96	CV_3530	hflC	0.686318	1.03551	0.0151538	SsoPox W263I	other metabolic process
Q7NS98	CV_3528	purA2	0.213099	1.07794	0.0325944	SsoPox W263I	metabolism (IMP biosynthesis - purine biosynthesis)
Q7NSA5	CV_3521	CV_3521	0.156386	1.05718	0.0241481	SsoPox W263I	uncharacterized/unknown
Q7NSA6	CV_3520	adc	0.00288494	2.69689	-0.430862	Negative Control	others
Q7NSC7	CV_3499	CV_3499	0.782685	1.08543	-0.0356016	Negative Control	transcriptional regulator
Q7NSF0	CV_3476	fumA	0.593622	1.02317	-0.00994616	Negative Control	other metabolic process
Q7NSF9	CV_3467	elaB	0.0386575	1.208	0.0820665	SsoPox W263I	others
Q7NSG1	CV_3465	guaA	0.0403475	1.48374	0.171358	SsoPox W263I	metabolism (IMP biosynthesis - purine biosynthesis)
Q7NSG5	CV_3461	CV_3461	0.296728	1.10518	0.0434348	SsoPox W263I	uncharacterized/unknown
Q7NSG7	CV_3459	eno	0.535423	1.03799	-0.0161921	Negative Control	metabolism (glycolytic proces - energy metabolism)
Q7NSG9	CV_3457	pyrG	0.853343	1.01204	-0.00519915	Negative Control	metabolism (deoxyribonucleotide synthesis - pyrimidine synthesis)
Q7NSH4	CV_3452	CV_3452	0.630029	1.87852	-0.273815	Negative Control	uncharacterized/unknown
Q7NSH6	CV_3450	CV_3450	0.68941	1.03402	0.0145273	SsoPox W263I	motility (chemotaxis)
Q7NSH7	CV_3449	cheZ	0.0383424	1.23862	-0.0929375	Negative Control	motility (chemotaxis)
Q7NSH8	CV_3448	cheY3	0.570843	1.18982	0.07548	SsoPox W263I	motility (chemotaxis)
Q7NSH9	CV_3447	cheV1	0.73544	1.05134	-0.0217452	Negative Control	motility (chemotaxis)
Q7NSI0	CV_3446	cheV2	0.49485	1.03378	0.0144269	SsoPox W263I	motility (chemotaxis)
Q7NSI2	CV_3444	CV_3444	0.965686	1.00083	-0.000362446	Negative Control	uncharacterized/unknown
Q7NSJ0	CV_3434	fdxA1	0.716478	1.0561	0.0237058	SsoPox W263I	others
Q7NSJ3	CV_3431	gcvT	0.315173	1.15184	0.0613922	SsoPox W263I	metabolism (amino acid metabolism)
Q7NSJ8	CV_3426	CV_3426	0.00419626	1.27025	-0.103889	Negative Control	establishment of localization
Q7NSK8	CV_3415	fabD	0.0857326	1.12049	0.0494087	SsoPox W263I	metabolism (fatty acid biosynthesis)
Q7NSK9	CV_3413	acpP	0.940722	1.01446	0.00623331	SsoPox W263I	others
Q7NSL0	CV_3412	fabF	0.739391	1.0357	0.0152349	SsoPox W263I	metabolism (fatty acid biosynthesis)
Q7NSM2	CV_3399	bfr	0.628393	12.1922	1.08608	SsoPox W263I	cell homeostasis
Q7NSM3	CV_3398	CV_3398	0.198182	1.17277	-0.0692124	Negative Control	uncharacterized/unknown
Q7NSM6	CV_3395	cysB2	0.00253379	1.19343	-0.0767967	Negative Control	metabolism (amino acid biosynthesis)
Q7NSM7	CV_3394	CV_3394	0.0317817	1.40509	-0.147704	Negative Control	others
Q7NSM8	CV_3393	CV_3393	0.511978	1.09095	-0.0378057	Negative Control	uncharacterized/unknown
Q7NSN2	CV_3388	CV_3388	0.499679	1.18901	0.0751837	SsoPox W263I	uncharacterized/unknown
Q7NSN6	CV_3384	greB	0.198824	2333.47	3.368	SsoPox W263I	transcription
Q7NSP0	CV_3380	dcp1	0.209657	1.50836	-0.178506	Negative Control	protein degradation
Q7NSP2	CV_3378	oxyR	0.334565	1.99937	-0.300894	Negative Control	transcriptional regulator
Q7NSP3	CV_3377	minE	0.529818	1.0562	0.0237452	SsoPox W263I	cell cycle
Q7NSP4	CV_3376	minD	0.0366148	1.09801	0.0406053	SsoPox W263I	cell cycle
Q7NSP5	CV_3375	minC	0.513555	1.18653	0.0742787	SsoPox W263I	cell cycle
Q7NSP6	CV_3374	CV_3374	0.608444	1.04668	-0.0198126	Negative Control	uncharacterized/unknown
Q7NSP8	CV_3372	ppa	0.826993	1.01556	0.00670623	SsoPox W263I	others
Q7NSR0	CV_3360	CV_3360	0.768284	1.02037	-0.00875787	Negative Control	establishment of localization
Q7NSR4	CV_3356	CV_3356	0.125695	1.09625	0.0399088	SsoPox W263I	others
Q7NSR6	CV_3354	prc	0.440329	1.04318	0.0183597	SsoPox W263I	protein degradation
Q7NSR8	CV_3352	gpmI	0.355908	1.05811	0.0245325	SsoPox W263I	metabolism (glycolytic proces - energy metabolism)
Q7NSS5	CV_3345	CV_3345	0.191952	1.51705	0.181	SsoPox W263I	uncharacterized/unknown
Q7NSS6	CV_3344	kdsB	0.668157	1.02067	0.00888499	SsoPox W263I	other metabolic process
Q7NSS7	CV_3343	adk	0.00106246	1.18884	0.0751225	SsoPox W263I	metabolism (nucleotide metabolism)
Q7NSS9	CV_3341	CV_3341	0.278805	1.10769	-0.0444182	Negative Control	others
Q7NST6	CV_3334	CV_3334	0.275908	1.1551	-0.0626182	Negative Control	establishment of localization
Q7NST7	CV_3333	CV_3333	0.106957	1.19474	0.0772741	SsoPox W263I	other metabolic process
Q7NSU0	CV_3330	lptA	0.596904	1.15377	0.0621204	SsoPox W263I	establishment of localization
Q7NSU3	CV_3327	CV_3327	0.0672347	1.15305	0.0618499	SsoPox W263I	others
Q7NSV8	CV_3311	CV_3311	0.0250072	1.29218	0.111321	SsoPox W263I	uncharacterized/unknown
Q7NSW3	CV_3306	CV_3306	0.99793	1.00728	0.00315235	SsoPox W263I	metabolism (amino acid metabolism - glutathione metabolism)
Q7NSW4	CV_3305	CV_3305	0.0420491	1.10055	0.0416092	SsoPox W263I	uncharacterized/unknown
Q7NSW7	CV_3302	treR	0.294663	1.41264	0.150032	SsoPox W263I	transcriptional regulator
Q7NSZ2	CV_3277	CV_3277	0.135911	1.45553	0.163022	SsoPox W263I	uncharacterized/unknown
Q7NSZ3	CV_3276	CV_3276	0.0204888	1.15435	-0.0623377	Negative Control	uncharacterized/unknown
Q7NSZ5	CV_3270	CV_3270	2.12705e-10	4.40747	-0.64419	Negative Control	secondary metabolite biosynthesis (violacein synthesis)
Q7NT04	CV_3261	CV_3261	0.310244	1.11108	0.0457435	SsoPox W263I	uncharacterized/unknown
Q7NT16	CV_3249	ocd	0.135892	1.53602	-0.186397	Negative Control	others
Q7NT20	CV_3244	nagD	0.827965	1.27922	0.106946	SsoPox W263I	others
Q7NT27	CV_3237	CV_3237	0.451743	1.31689	0.11955	SsoPox W263I	others
Q7NT31	CV_3233	groL1	0.700707	1.02869	-0.0122865	Negative Control	protein folding
Q7NT32	CV_3232	GroES	0.922604	1.00475	-0.00205856	Negative Control	protein folding
Q7NT55	CV_3206	cspD	0.015942	1.09666	0.0400708	SsoPox W263I	stress response
Q7NT62	CV_3199	mog	0.245507	1.4257	-0.154029	Negative Control	metabolism (cofactor - molybdopterin)
Q7NT63	CV_3198	CV_3198	0.32694	1.10811	0.0445833	SsoPox W263I	uncharacterized/unknown
Q7NT64	CV_3197	pmbA	0.0133655	1.17765	0.0710153	SsoPox W263I	others
Q7NT71	CV_3190	accA	0.475087	1.08392	0.0349981	SsoPox W263I	metabolism (fatty acid biosynthesis)
Q7NT76	CV_3185	CV_3185	0.0280105	1.16619	0.0667704	SsoPox W263I	protein folding
Q7NT90	CV_3169	CV_3169	0.625369	1.03922	0.0167078	SsoPox W263I	transcriptional regulator
Q7NT95	CV_3164	tbpA	0.103202	1.60129	-0.204469	Negative Control	others
Q7NTB0	CV_3149	CV_3149	0.135342	1.11017	0.0453898	SsoPox W263I	uncharacterized/unknown
Q7NTC1	CV_3138	CV_3138	0.633713	1.04169	-0.0177392	Negative Control	transcriptional regulator
Q7NTC4	CV_3135	fliG1	0.705908	1.03641	-0.0155311	Negative Control	motility (flagellar assembly)
Q7NTD5	CV_3123	CV_3123	0.00220524	1.42066	0.152491	SsoPox W263I	transcriptional regulator
Q7NTD9	CV_3119	dsbC	0.496028	1.03084	0.0131915	SsoPox W263I	others
Q7NTE1	CV_3117	CV_3117	0.35119	1.37497	0.138294	SsoPox W263I	others
Q7NTF0	CV_3107	CV_3107	0.0845693	1.15513	0.0626314	SsoPox W263I	transcriptional regulator
Q7NTF3	CV_3104	CV_3104	0.52615	1.17625	0.0705002	SsoPox W263I	others
Q7NTF9	CV_3097	lipA	0.784918	1.0906	0.0376648	SsoPox W263I	other metabolic process
Q7NTG1	CV_3095	CV_3095	0.00605603	1.538	0.186958	SsoPox W263I	uncharacterized/unknown
Q7NTG2	CV_3094	dacC	0.790731	1.0461	0.0195735	SsoPox W263I	protein degradation
Q7NTH0	CV_3085	aotJ	0.0583246	1.19946	0.0789854	SsoPox W263I	establishment of localization
Q7NTH7	CV_3077	CV_3077	0.952579	1.0235	-0.0100877	Negative Control	uncharacterized/unknown
Q7NTI2	CV_3072	tyrS	0.6138	1.04293	-0.0182534	Negative Control	translation
Q7NTI4	CV_3070	CV_3070	0.0459245	1.78011	0.250448	SsoPox W263I	uncharacterized/unknown
Q7NTI5	CV_3069	CV_3069	0.408345	1.07873	0.0329133	SsoPox W263I	uncharacterized/unknown
Q7NTJ0	CV_3064	znuA	0.717087	1.07737	-0.0323647	Negative Control	establishment of localization
Q7NTJ2	CV_3062	CV_3062	6.05784e-07	3.80091	0.579888	SsoPox W263I	metabolism (lipid)
Q7NTJ7	CV_3057	CV_3057	0.548761	1.15945	0.0642521	SsoPox W263I	uncharacterized/unknown
Q7NTK7	CV_3047	cmk	0.708912	1.14451	0.0586177	SsoPox W263I	metabolism (nucleotide metabolism)
Q7NTK8	CV_3046	rpsA	0.708425	1.02526	-0.0108342	Negative Control	translation
Q7NTL2	CV_3042	pyrF	0.271534	1.05527	-0.023365	Negative Control	metabolism (deoxyribonucleotide synthesis - pyrimidine synthesis)
Q7NTL3	CV_3041	ugd	0.226922	1.26494	-0.10207	Negative Control	metabolism (carbohydrate metabolism)
Q7NTL4	CV_3040	rfaE	0.201189	1.45282	0.162212	SsoPox W263I	others
Q7NTL6	CV_3038	hldD	0.388291	1.07455	0.0312285	SsoPox W263I	metabolism (carbohydrate metabolism)
Q7NTM2	CV_3032	cheV3	0.362166	1.1396	0.0567513	SsoPox W263I	motility (chemotaxis)
Q7NTM9	CV_3025	cysM	0.349847	1.15517	0.0626472	SsoPox W263I	metabolism (amino acid biosynthesis)
Q7NTP6	CV_3008	CV_3008	0.00835702	1.28853	-0.110094	Negative Control	uncharacterized/unknown
Q7NTS2	CV_2981	CV_2981	0.788991	1.01268	-0.00547325	Negative Control	others
Q7NTS7	CV_2976	CV_2976	0.84878	1.03608	0.0153938	SsoPox W263I	others
Q7NTT0	CV_2973	CV_2973	0.253866	1.14476	0.0587149	SsoPox W263I	transcription
Q7NTT2	CV_2971	CV_2971	0.0362031	1.18246	-0.0727852	Negative Control	uncharacterized/unknown
Q7NTT7	CV_2966	CV_2966	0.506428	5.35708	0.728928	SsoPox W263I	uncharacterized/unknown
Q7NTT8	CV_2965	CV_2965	0.913752	1.66849	0.222325	SsoPox W263I	uncharacterized/unknown
Q7NTU2	CV_2961	CV_2961	0.377926	1.15148	0.061257	SsoPox W263I	transcriptional regulator
Q7NTU7	CV_2956	gntR	0.922802	1.00055	0.000240129	SsoPox W263I	transcriptional regulator
Q7NTV3	CV_2950	CV_2950	0.85079	1.00806	-0.00348505	Negative Control	uncharacterized/unknown
Q7NTV9	CV_2944	CV_2944	0.0413265	1.75735	-0.244858	Negative Control	metabolism (amino acid metabolism -glutamine)
Q7NTW9	CV_2934	CV_2934	0.00777382	1.23642	0.0921653	SsoPox W263I	protein modification
Q7NTX0	CV_2933	CV_2933	0.0833924	1.10695	0.0441287	SsoPox W263I	protein modification
Q7NTX1	CV_2932	CV_2932	0.0456232	1.20071	0.0794373	SsoPox W263I	protein modification
Q7NTX2	CV_2931	CV_2931	0.31275	1.18251	0.0728042	SsoPox W263I	uncharacterized/unknown
Q7NTZ1	CV_2912	CV_2912	0.0138238	1.24352	0.0946534	SsoPox W263I	uncharacterized/unknown
Q7NTZ3	CV_2910	CV_2910	0.474746	1.01938	0.00833581	SsoPox W263I	uncharacterized/unknown
Q7NTZ9	CV_2904	CV_2904	0.423381	1.05392	0.0228077	SsoPox W263I	others
Q7NU16	CV_2887	flgC1	0.0165643	15.6419	-1.19429	Negative Control	motility (flagellar assembly)
Q7NU35	CV_2868	CV_2868	0.61018	1.23485	-0.0916139	Negative Control	uncharacterized/unknown
Q7NU46	CV_2857	tauB	0.117397	1.30795	0.116592	SsoPox W263I	establishment of localization
Q7NU54	CV_2849	CV_2849	0.323274	1.36008	0.133566	SsoPox W263I	uncharacterized/unknown
Q7NU69	CV_2834	CV_2834	0.145401	1.23999	0.0934165	SsoPox W263I	uncharacterized/unknown
Q7NU71	CV_2832	CV_2832	0.0768763	1.18018	-0.0719469	Negative Control	uncharacterized/unknown
Q7NU78	CV_2825	CV_2825	0.718708	1.91202	0.281493	SsoPox W263I	other metabolic process
Q7NU85	CV_2818	fmt2	0.585264	1.22429	0.0878841	SsoPox W263I	others
Q7NU87	CV_2816	CV_2816	0.918482	1.00578	0.00250442	SsoPox W263I	others
Q7NU88	CV_2815	bcp	0.641582	1.03232	-0.0138139	Negative Control	cell homeostasis (redox)
Q7NU90	CV_2813	trxB	0.268548	1.05007	0.0212198	SsoPox W263I	cell homeostasis (redox)
Q7NU98	CV_2805	CV_2805	0.212151	1.28199	0.107885	SsoPox W263I	uncharacterized/unknown
Q7NUA7	CV_2796	CV_2796	0.484543	1.32147	0.121057	SsoPox W263I	protein degradation
Q7NUB8	CV_2782	leuD2	0.391694	1.19149	-0.0760908	Negative Control	metabolism (amino acid biosynthesis)
Q7NUC2	CV_2778	leuB	0.386753	1.05605	0.023686	SsoPox W263I	metabolism (amino acid biosynthesis)
Q7NUD2	CV_2768	asd	0.380376	1.05335	0.0225722	SsoPox W263I	others
Q7NUD3	CV_2767	usg	0.779508	1.02773	0.0118791	SsoPox W263I	metabolism (amino acid biosynthesis -lysin)
Q7NUD4	CV_2766	CV_2766	0.00747695	2.99234	-0.476011	Negative Control	membrane transport
Q7NUD8	CV_2762	trpB	0.911716	1.0042	-0.00182163	Negative Control	metabolism (amino acid biosynthesis)
Q7NUD9	CV_2761	trpA	0.240792	1.07228	0.0303064	SsoPox W263I	metabolism (amino acid biosynthesis)
Q7NUE0	CV_2760	accD	0.46074	1.12993	0.0530502	SsoPox W263I	metabolism (fatty acid biosynthesis)
Q7NUE1	CV_2759	CV_2759	0.0200012	1.47248	0.168049	SsoPox W263I	uncharacterized/unknown
Q7NUF2	CV_2747	kdsA	0.35939	1.1154	0.0474304	SsoPox W263I	other metabolic process
Q7NUH0	CV_2728	CV_2728	0.351682	1.0309	-0.0132176	Negative Control	others
Q7NUH3	CV_2725	metZ	0.117768	1.35653	0.132429	SsoPox W263I	metabolism (amino acid biosynthesis)
Q7NUH7	CV_2721	CV_2721	0.251186	1.16593	0.0666725	SsoPox W263I	others
Q7NUH8	CV_2720	fadB	0.486505	1.20532	-0.0811026	Negative Control	metabolism (fatty acid biosynthesis)
Q7NUH9	CV_2719	fadA	0.193589	1.07123	-0.0298833	Negative Control	metabolism (fatty acid biosynthesis)
Q7NUK1	CV_2696	CV_2696	0.943222	1.01037	-0.00448006	Negative Control	uncharacterized/unknown
Q7NUK3	CV_2694	pepD	0.696146	1.0248	0.0106371	SsoPox W263I	other metabolic process
Q7NUK6	CV_2691	ispA	0.934698	1.00811	0.003506	SsoPox W263I	metabolism (lipid - isoprenoid)
Q7NUK7	CV_2690	xseB	0.736919	1.02685	-0.0115065	Negative Control	other metabolic process
Q7NUM7	CV_2670	CV_2670	2.93573e-05	1.44563	-0.160058	Negative Control	uncharacterized/unknown
Q7NUQ5	CV_2642	CV_2642	0.0350836	1.67637	0.224371	SsoPox W263I	others
Q7NUR0	CV_2637	dsbG	0.686022	1.6561	0.219087	SsoPox W263I	others
Q7NUR4	CV_2633	invF	0.486934	1.27807	0.106554	SsoPox W263I	transcriptional regulator
Q7NUS9	CV_2618	sipC	0.0275928	1.44923	0.161137	SsoPox W263I	pathogenesis
Q7NUT0	CV_2617	sipD	0.983721	1.06082	0.0256417	SsoPox W263I	pathogenesis
Q7NUT3	CV_2614	CV_2614	0.000690468	1.6043	0.205286	SsoPox W263I	uncharacterized/unknown
Q7NUV9	CV_2588	ssaJ	0.505796	1.04067	-0.0173129	Negative Control	membrane transport (secretion system)
Q7NUX2	CV_2575	sseD	0.204244	1.63351	0.213122	SsoPox W263I	membrane transport (secretion system)
Q7NUX6	CV_2571	lasA	0.660479	1.07157	0.0300186	SsoPox W263I	protein degradation
Q7NUX7	CV_2570	cdd	0.882172	1.07262	0.0304468	SsoPox W263I	others
Q7NUY2	CV_2565	CV_2565	0.58559	1.04012	-0.017082	Negative Control	others
Q7NUY8	CV_2559	tig	0.946067	1.00285	-0.00123754	Negative Control	protein folding
Q7NUY9	CV_2558	clpP	0.386567	1.31227	0.118023	SsoPox W263I	protein folding
Q7NUZ0	CV_2557	clpX	0.294395	1.23978	0.0933456	SsoPox W263I	protein folding
Q7NUZ2	CV_2555	lon	0.206898	1.21715	-0.0853443	Negative Control	stress response
Q7NUZ3	CV_2554	hupB1	0.680254	1.0227	0.0097468	SsoPox W263I	others
Q7NUZ4	CV_2553	CV_2553	0.297311	1.54283	0.188318	SsoPox W263I	others
Q7NV04	CV_2542	narH	0.55201	1.20005	0.0792003	SsoPox W263I	metabolism (energy metabolism - nitrogen metabolism)
Q7NV08	CV_2538	CV_2538	0.0359266	2.70307	0.431858	SsoPox W263I	uncharacterized/unknown
Q7NV17	CV_2529	CV_2529	0.338704	1.09329	0.0387345	SsoPox W263I	uncharacterized/unknown
Q7NV18	CV_2528	dapF	0.97597	1.04493	-0.0190883	Negative Control	metabolism (amino acid biosynthesis -lysin)
Q7NV27	CV_2519	CV_2519	0.0438185	1.27282	0.104767	SsoPox W263I	uncharacterized/unknown
Q7NV42	CV_2504	sodB1	0.0234781	1.16976	0.068098	SsoPox W263I	others
Q7NV43	CV_2502	dnaB	0.427462	1.20448	-0.0808012	Negative Control	DNA replication
Q7NV49	CV_2496	rnk	0.168756	1.10885	0.0448737	SsoPox W263I	transcription
Q7NV58	CV_2487	CV_2487	0.614837	1.0585	0.0246888	SsoPox W263I	transcriptional regulator
Q7NV60	CV_2485	CV_2485	0.870601	1.03579	0.0152705	SsoPox W263I	other metabolic process
Q7NV74	CV_2470	acnB	0.142861	1.12066	-0.0494749	Negative Control	metabolism (energy metabolism-tricarboxylic acid cycle)
Q7NV77	CV_2467	CV_2467	0.52461	1.05472	-0.0231362	Negative Control	others
Q7NVB6	CV_2427	fbp	0.0433295	1.18406	-0.0733726	Negative Control	metabolism (carbohydrate metabolism)
Q7NVB9	CV_2424	gstA	0.00401029	1.26719	-0.102843	Negative Control	metabolism (amino acid metabolism - glutathione metabolism)
Q7NVC9	CV_2414	CV_2414	0.638452	1.07768	-0.0324903	Negative Control	uncharacterized/unknown
Q7NVD3	CV_2410	typA	0.523664	1.03283	-0.0140305	Negative Control	others
Q7NVD4	CV_2409	CV_2409	0.974489	1.04696	0.0199318	SsoPox W263I	uncharacterized/unknown
Q7NVE6	CV_2397	map1	0.438122	1.20737	0.0818394	SsoPox W263I	protein degradation
Q7NVF2	CV_2391	nusB	0.430505	1.07927	-0.033129	Negative Control	transcription
Q7NVF3	CV_2390	ribH	0.840784	1.01628	-0.00701387	Negative Control	others
Q7NVF4	CV_2389	ribAB	0.268042	1.10834	0.0446712	SsoPox W263I	other metabolic process
Q7NVF6	CV_2387	ribE	0.307069	1.06652	0.0279704	SsoPox W263I	metabolism (cofactor metabolism - riboflavin)
Q7NVG0	CV_2383	CV_2383	0.000242104	2.4179	-0.383438	Negative Control	uncharacterized/unknown
Q7NVG1	CV_2382	tyrB1	0.712883	1.02031	-0.00873396	Negative Control	metabolism (amino acid metabolism)
Q7NVG6	CV_2377	CV_2377	0.25739	1.12277	0.0502912	SsoPox W263I	uncharacterized/unknown
Q7NVG7	CV_2376	CV_2376	0.276886	1.14183	0.0576024	SsoPox W263I	stress response
Q7NVG9	CV_2374	CV_2374	0.0197738	1.1643	0.0660633	SsoPox W263I	uncharacterized/unknown
Q7NVH0	CV_2373	CV_2373	0.762978	1.06213	0.0261787	SsoPox W263I	uncharacterized/unknown
Q7NVH5	CV_2368	orn	0.144358	1.17567	0.0702859	SsoPox W263I	others
Q7NVH7	CV_2366	CV_2366	0.368193	1.12591	0.0515049	SsoPox W263I	metabolism (cofactor biosynthesis)
Q7NVH9	CV_2364	phaB	0.716487	1.02418	-0.0103748	Negative Control	other metabolic process
Q7NVI2	CV_2361	mtrA	0.603611	1.26269	-0.101296	Negative Control	metabolism (cofactor biosynthesis)
Q7NVI6	CV_2356	CV_2356	0.340597	1.12593	-0.0515097	Negative Control	others
Q7NVI7	CV_2355	pheA	0.289372	1.07098	0.0297824	SsoPox W263I	other metabolic process
Q7NVJ1	CV_2351	moeA	0.214436	1.20025	0.0792723	SsoPox W263I	others
Q7NVJ5	CV_2347	CV_2347	0.277974	1.05739	0.0242349	SsoPox W263I	others
Q7NVL9	CV_2323	CV_2323	0.000638767	1.38266	-0.140714	Negative Control	transcriptional regulator
Q7NVM1	CV_2321	recN	0.295817	1.16611	-0.0667378	Negative Control	DNA repair
Q7NVN6	CV_2306	cysD	0.853483	1.16743	0.0672298	SsoPox W263I	metabolism (amino acid biosynthesis)
Q7NVP1	CV_2301	serC	0.277756	1.06681	-0.0280857	Negative Control	metabolism (amino acid biosynthesis)
Q7NVP3	CV_2299	CV_2299	0.430753	1.13472	-0.0548876	Negative Control	uncharacterized/unknown
Q7NVP5	CV_2297	CV_2297	0.519428	1.02826	-0.0121036	Negative Control	others
Q7NVQ6	CV_2286	CV_2286	0.563826	1.25244	0.0977565	SsoPox W263I	uncharacterized/unknown
Q7NVQ9	CV_2283	CV_2283	0.0627815	1.24359	-0.0946767	Negative Control	uncharacterized/unknown
Q7NVR6	CV_2276	CV_2276	0.986558	1.26533	0.102205	SsoPox W263I	uncharacterized/unknown
Q7NVT3	CV_2259	CV_2259	0.161192	1.40076	-0.146363	Negative Control	uncharacterized/unknown
Q7NVT6	CV_2256	argD	0.00256011	2.55505	-0.407399	Negative Control	anisomycin biosynthesis
Q7NVU9	CV_2243	CV_2243	0.2125	1.216	-0.0849345	Negative Control	uncharacterized/unknown
Q7NVY2	CV_2208	lpxA	0.608441	1.05692	0.0240424	SsoPox W263I	other metabolic process
Q7NVY3	CV_2207	fabZ	0.838288	1.02034	0.00874677	SsoPox W263I	metabolism (fatty acid biosynthesis)
Q7NVY5	CV_2205	ompH	0.228405	1.10746	0.0443264	SsoPox W263I	others
Q7NVY6	CV_2204	bamA	0.576174	1.07159	0.0300288	SsoPox W263I	establishment of localization
Q7NVY8	CV_2202	dxr	0.27904	1.28982	-0.110529	Negative Control	other metabolic process
Q7NVZ1	CV_2199	frr	0.275851	1.08123	-0.033919	Negative Control	translation
Q7NVZ2	CV_2198	pyrH	0.0839344	1.12144	0.0497743	SsoPox W263I	metabolism (deoxyribonucleotide synthesis - pyrimidine synthesis)
Q7NVZ3	CV_2197	tsf	0.537888	1.03567	0.0152212	SsoPox W263I	translation
Q7NVZ4	CV_2196	rpsB	0.939452	1.00264	-0.00114488	Negative Control	translation
Q7NW08	CV_2182	rpe	0.596388	1.12946	-0.0528693	Negative Control	metabolism (carbohydrate metabolism)
Q7NW09	CV_2181	CV_2181	0.202901	3.22448	0.50846	SsoPox W263I	others
Q7NW11	CV_2179	trpE	0.839939	1.00549	-0.00237957	Negative Control	metabolism (amino acid biosynthesis)
Q7NW15	CV_2175	pabA	0.377311	1.10676	0.044055	SsoPox W263I	other metabolic process
Q7NW17	CV_2173	trpD	0.757384	1.00692	0.00299684	SsoPox W263I	metabolism (amino acid biosynthesis)
Q7NW18	CV_2172	algC	0.179879	1.0805	0.0336244	SsoPox W263I	metabolism (carbohydrate metabolism)
Q7NW34	CV_2156	CV_2156	0.00747992	5.52228	-0.742118	Negative Control	DNA repair
Q7NW36	CV_2154	CV_2154	0.722945	1.03538	0.0150991	SsoPox W263I	transcriptional regulator
Q7NW40	CV_2150	CV_2150	0.0697044	1.14615	0.0592411	SsoPox W263I	transcriptional regulator
Q7NW43	CV_2147	CV_2147	0.870937	1.02326	0.00998532	SsoPox W263I	uncharacterized/unknown
Q7NW51	CV_2139	CV_2139	0.649003	1.02826	-0.0121028	Negative Control	uncharacterized/unknown
Q7NW92	CV_2098	CV_2098	0.150692	1.13923	0.0566132	SsoPox W263I	protein degradation
Q7NW93	CV_2097	CV_2097	0.363585	1.14284	0.0579851	SsoPox W263I	other metabolic process
Q7NW96	CV_2094	ilvE	0.896784	1.0103	0.00444961	SsoPox W263I	metabolism (amino acid biosynthesis)
Q7NW97	CV_2093	CV_2093	0.887106	1.05799	0.0244799	SsoPox W263I	uncharacterized/unknown
Q7NWA2	CV_2088	atoB	0.145834	1.18308	-0.0730154	Negative Control	other metabolic process
Q7NWA4	CV_2086	paaH	0.655983	1.04755	0.0201748	SsoPox W263I	other metabolic process
Q7NWA5	CV_2085	mmsA1	0.0644162	1.14285	-0.0579896	Negative Control	other metabolic process
Q7NWA6	CV_2084	caiA	0.081915	1.15989	-0.0644181	Negative Control	others
Q7NWA7	CV_2083	CV_2083	0.537036	1.03035	0.0129844	SsoPox W263I	others
Q7NWA8	CV_2082	paaG	0.514625	1.02573	-0.0110314	Negative Control	other metabolic process
Q7NWA9	CV_2081	mmsB	0.523608	1.03069	0.0131291	SsoPox W263I	other metabolic process
Q7NWB5	CV_2075	CV_2075	0.441399	1.05685	-0.0240134	Negative Control	uncharacterized/unknown
Q7NWB7	CV_2073	nagZ	0.806665	1.01687	0.0072667	SsoPox W263I	others
Q7NWC7	CV_2063	lepA	0.522117	1.09178	0.0381347	SsoPox W263I	translation
Q7NWC8	CV_2062	CV_2062	0.00370978	2.98766	-0.475331	Negative Control	uncharacterized/unknown
Q7NWC9	CV_2061	mucD	0.085563	1.09301	0.0386235	SsoPox W263I	protein degradation
Q7NWD0	CV_2060	mucB	0.0739856	1.27915	0.106921	SsoPox W263I	alginate biosynthesis
Q7NWD2	CV_2058	rpoE	0.686005	1.02246	-0.00964683	Negative Control	transcription
Q7NWD3	CV_2057	prpB	0.0167385	1.21528	0.0846748	SsoPox W263I	metabolism (energy metabolism-tricarboxylic acid cycle)
Q7NWD4	CV_2056	prpC	0.957525	1.0049	-0.00212129	Negative Control	metabolism (energy metabolism-tricarboxylic acid cycle)
Q7NWD7	CV_2053	CV_2053	0.257011	1.13427	0.0547167	SsoPox W263I	uncharacterized/unknown
Q7NWD9	CV_2051	CV_2051	0.128869	1.10041	-0.0415545	Negative Control	others
Q7NWE2	CV_2048	dapA	0.918577	1.0974	-0.040365	Negative Control	metabolism (amino acid biosynthesis -lysin)
Q7NWE3	CV_2047	CV_2047	0.00472454	1.20964	0.0826573	SsoPox W263I	others
Q7NWE5	CV_2045	glnB	0.0278069	1.19479	0.0772928	SsoPox W263I	transcriptional regulator
Q7NWE7	CV_2043	CV_2043	0.912227	1.02052	-0.00882205	Negative Control	others
Q7NWF0	CV_2040	CV_2040	0.988127	1.04235	-0.0180129	Negative Control	establishment of localization
Q7NWF4	CV_2036	CV_2036	0.456123	1.25502	-0.098652	Negative Control	cell homeostasis (redox)
Q7NWG4	CV_2025	CV_2025	0.0671241	1.17115	-0.0686122	Negative Control	others
Q7NWG5	CV_2024	CV_2024	0.577329	1.07391	0.0309693	SsoPox W263I	metabolism (amino acid metabolism -glutamine)
Q7NWG6	CV_2023	CV_2023	0.968406	1.00577	0.00249734	SsoPox W263I	metabolism (amino acid metabolism)
Q7NWG7	CV_2022	ald	0.241427	1.06401	-0.0269452	Negative Control	metabolism (amino acid metabolism- alanine)
Q7NWG8	CV_2021	CV_2021	0.554029	1.05109	0.0216383	SsoPox W263I	transcriptional regulator
Q7NWH0	CV_2019	CV_2019	0.00636607	1.12923	-0.0527839	Negative Control	others
Q7NWH3	CV_2016	azoR	0.530847	1.03328	-0.014218	Negative Control	others
Q7NWI9	CV_2000	hslO	0.392035	1.06785	0.0285122	SsoPox W263I	others
Q7NWJ5	CV_1994	argG	0.0680027	1.14525	0.0589	SsoPox W263I	metabolism (amino acid biosynthesis)
Q7NWJ6	CV_1993	argF	0.105008	1.39577	0.144813	SsoPox W263I	metabolism (amino acid biosynthesis)
Q7NWJ9	CV_1990	CV_1990	0.0185113	1.17743	0.0709355	SsoPox W263I	uncharacterized/unknown
Q7NWK0	CV_1989	CV_1989	0.567111	1.4336	0.156429	SsoPox W263I	others
Q7NWK4	CV_1982	CV_1982	0.125768	1.10648	-0.0439427	Negative Control	establishment of localization
Q7NWL9	CV_1964	CV_1964	0.273042	1.06119	0.0257951	SsoPox W263I	uncharacterized/unknown
Q7NWM1	CV_1962	argS	0.878563	1.01265	0.00545889	SsoPox W263I	translation
Q7NWM8	CV_1955	CV_1955	0.620867	1.19878	-0.078738	Negative Control	others
Q7NWN7	CV_1944	clpB	0.000346318	1.17705	-0.0707967	Negative Control	protein folding
Q7NWP4	CV_1937	gltX	0.502667	1.05934	-0.0250368	Negative Control	translation
Q7NWP7	CV_1934	metY	0.0191553	1.18871	-0.0750776	Negative Control	metabolism (amino acid biosynthesis)
Q7NWQ5	CV_1926	purU	0.844657	1.0046	0.00199402	SsoPox W263I	metabolism (IMP biosynthesis - purine biosynthesis)
Q7NWQ6	CV_1925	folD	0.347147	1.09868	0.0408714	SsoPox W263I	metabolism (one carbon metabolism)
Q7NWQ8	CV_1922	CV_1922	0.74443	1.06117	0.025786	SsoPox W263I	transcriptional regulator
Q7NWR5	CV_1915	alr	0.569113	1.09923	0.0410877	SsoPox W263I	metabolism (amino acid metabolism- alanine)
Q7NWS2	CV_1908	fbpA	0.0249586	1.23123	0.0903407	SsoPox W263I	metabolism (carbohydrate metabolism)
Q7NWT8	CV_1891	CV_1891	0.311634	1.36447	-0.134964	Negative Control	others
Q7NWU0	CV_1889	ssb	0.468428	1.15153	-0.0612734	Negative Control	DNA repair
Q7NWX1	CV_1858	CV_1858	0.726922	1.03456	-0.0147543	Negative Control	uncharacterized/unknown
Q7NWZ7	CV_1832	sbp	0.939524	1.03014	-0.0128957	Negative Control	establishment of localization
Q7NX01	CV_1828	cysA1	0.975279	1.04777	-0.0202675	Negative Control	metabolism (amino acid biosynthesis)
Q7NX04	CV_1825	CV_1825	0.634113	1.08477	-0.035336	Negative Control	transcriptional regulator
Q7NX05	CV_1824	CV_1824	0.920522	1.63805	0.214327	SsoPox W263I	uncharacterized/unknown
Q7NX09	CV_1820	rne	0.0370351	1.21446	-0.0843828	Negative Control	transcription
Q7NX16	CV_1813	CV_1813	0.281174	1.07652	0.0320217	SsoPox W263I	others
Q7NX18	CV_1811	slyB	0.133418	2.0348	-0.308522	Negative Control	others
Q7NX19	CV_1810	CV_1810	0.5437	1.08409	-0.0350646	Negative Control	transcriptional regulator
Q7NX27	CV_1802	CV_1802	0.0617529	1.73806	-0.240066	Negative Control	uncharacterized/unknown
Q7NX32	CV_1797	fur	0.0517888	1.14028	0.0570104	SsoPox W263I	transcriptional regulator
Q7NX34	CV_1795	dapB	0.496367	1.05733	0.0242108	SsoPox W263I	metabolism (amino acid biosynthesis -lysin)
Q7NX39	CV_1790	CV_1790	0.51237	1.07384	-0.0309401	Negative Control	others
Q7NX40	CV_1789	prkA	0.110525	1.19923	-0.0789013	Negative Control	others
Q7NX42	CV_1787	mutT	0.000258644	1.26291	0.101372	SsoPox W263I	others
Q7NX45	CV_1784	CV_1784	0.394837	1.13271	-0.0541202	Negative Control	uncharacterized/unknown
Q7NX47	CV_1782	CV_1782	0.240923	1.93603	-0.286912	Negative Control	uncharacterized/unknown
Q7NX49	CV_1780	CV_1780	0.108295	1.12374	0.0506667	SsoPox W263I	metabolism (fatty acid biosynthesis)
Q7NX50	CV_1779	CV_1779	0.337982	1.12618	-0.0516074	Negative Control	transcriptional regulator
Q7NX61	CV_1768	CV_1768	0.532552	1.02577	0.0110492	SsoPox W263I	uncharacterized/unknown
Q7NX63	CV_1766	CV_1766	0.10385	1.26789	-0.103082	Negative Control	others
Q7NX64	CV_1765	CV_1765	0.661299	1.07549	-0.031606	Negative Control	uncharacterized/unknown
Q7NX66	CV_1763	CV_1763	0.234984	1.05424	0.0229391	SsoPox W263I	other metabolic process
Q7NX68	CV_1760	CV_1760	0.794869	1.01652	0.00711676	SsoPox W263I	transcriptional regulator
Q7NX71	CV_1757	CV_1757	0.475124	1.45739	0.163574	SsoPox W263I	uncharacterized/unknown
Q7NX76	CV_1752	CV_1752	0.0472445	1.163	-0.0655784	Negative Control	uncharacterized/unknown
Q7NX81	CV_1747	rpmE	0.49023	1.06598	0.0277477	SsoPox W263I	translation
Q7NX82	CV_1746	cysS	0.233368	1.06016	0.0253733	SsoPox W263I	metabolism (amino acid biosynthesis)
Q7NX83	CV_1745	pfkA	0.19849	1.10722	0.0442341	SsoPox W263I	other metabolic process
Q7NX84	CV_1744	CV_1744	5.19331e-07	2.70414	-0.43203	Negative Control	metabolism (carbohydrate metabolism)
Q7NX94	CV_1733	selO	0.29728	1.09972	-0.0412832	Negative Control	others
Q7NXA0	CV_1727	CV_1727	0.148078	1.11115	-0.0457709	Negative Control	uncharacterized/unknown
Q7NXA7	CV_1720	CV_1720	0.519386	1.0513	0.0217273	SsoPox W263I	others
Q7NXC2	CV_1705	flgF2	0.455114	1.12861	-0.0525421	Negative Control	motility (flagellar assembly)
Q7NXC7	CV_1700	CV_1700	0.236515	1.27144	0.104297	SsoPox W263I	motility (flagellar assembly)
Q7NXD6	CV_1691	CV_1691	0.780052	1.03808	0.0162318	SsoPox W263I	uncharacterized/unknown
Q7NXE0	CV_1687	ansA	0.749969	1.0473	0.0200721	SsoPox W263I	metabolism (amino acid metabolism)
Q7NXE3	CV_1684	hncA	0.00164889	7.27195	-0.861651	Negative Control	hydrogen cyanide synthesis
Q7NXE4	CV_1683	hcnB	0.344843	1.06009	-0.0253429	Negative Control	hydrogen cyanide synthesis
Q7NXE5	CV_1682	hcnC	1.72616e-07	1.6516	-0.217905	Negative Control	hydrogen cyanide synthesis
Q7NXG6	CV_1660	gloA	0.597665	1.05471	-0.023132	Negative Control	metabolism (amino acid metabolism - glutathione metabolism)
Q7NXG9	CV_1657	CV_1657	0.860576	8.26434	0.917208	SsoPox W263I	metabolism (carbohydrate metabolism)
Q7NXH2	CV_1654	glyQ	0.61876	1.08902	-0.0370359	Negative Control	translation
Q7NXH5	CV_1651	tdh	0.0661684	1.2058	-0.081277	Negative Control	metabolism (amino acid metabolism -threonine)
Q7NXH6	CV_1650	kbl	0.534561	1.07072	0.0296763	SsoPox W263I	other metabolic process
Q7NXH8	CV_1648	hemB	0.410893	1.10633	-0.0438865	Negative Control	metabolism (cofactor biosynthesis)
Q7NXI1	CV_1645	dnaJ	0.684022	1.03858	0.0164415	SsoPox W263I	protein folding
Q7NXI3	CV_1643	dnaK	0.000349658	1.14695	-0.0595446	Negative Control	protein folding
Q7NXI4	CV_1642	grpE	0.189033	1.09551	-0.0396152	Negative Control	others
Q7NXI5	CV_1641	aceA	0.626496	1.04295	-0.0182639	Negative Control	metabolism (glycolytic proces - energy metabolism)
Q7NXJ0	CV_1636	panC	0.311836	1.14761	0.0597935	SsoPox W263I	metabolism (cofactor biosynthesis)
Q7NXK2	CV_1624	fdhD	0.0264036	1.8002	0.255321	SsoPox W263I	metabolism (cofactor biosynthesis)
Q7NXL1	CV_1615	CV_1615	0.574778	1.03626	-0.0154682	Negative Control	uncharacterized/unknown
Q7NXL4	CV_1612	recR	0.332003	1.46551	0.165988	SsoPox W263I	DNA repair
Q7NXL5	CV_1611	CV_1611	0.0589476	1.2013	0.0796502	SsoPox W263I	others
Q7NXL7	CV_1609	mltB	0.151427	1.13373	0.0545102	SsoPox W263I	others
Q7NXL9	CV_1607	recA	0.0187604	1.1145	0.0470809	SsoPox W263I	DNA repair
Q7NXM2	CV_1604	alaS	0.0356451	1.19099	-0.0759076	Negative Control	translation
Q7NXP1	CV_1585	rho	0.0589722	1.08364	0.0348835	SsoPox W263I	transcription
Q7NXP2	CV_1584	trxA	0.00645134	1.16063	0.0646954	SsoPox W263I	cell homeostasis (redox)
Q7NXP3	CV_1583	fabI	0.313498	1.0786	0.0328621	SsoPox W263I	metabolism (fatty acid biosynthesis)
Q7NXR1	CV_1565	cbiL	0.000197006	1.60675	-0.205948	Negative Control	metabolism (cofactor and vitamin - vitamin cobalamin)
Q7NXT5	CV_1541	CV_1541	0.0276783	1.86566	-0.270831	Negative Control	other metabolic process
Q7NXT7	CV_1539	CV_1539	0.404788	1.09918	0.0410701	SsoPox W263I	establishment of localization
Q7NXU0	CV_1536	CV_1536	0.982197	1.00512	0.00221873	SsoPox W263I	uncharacterized/unknown
Q7NXU5	CV_1531	ackA	0.437939	1.08683	0.0361627	SsoPox W263I	metabolism (cofactor biosynthesis)
Q7NXV2	CV_1524	CV_1524	0.129128	1.084	0.0350294	SsoPox W263I	motility (chemotaxis)
Q7NXV4	CV_1522	CV_1522	0.266747	1.35594	-0.13224	Negative Control	uncharacterized/unknown
Q7NXX0	CV_1506	livF	0.00800256	1.37862	-0.139446	Negative Control	establishment of localization
Q7NXX1	CV_1505	livG	0.403903	1.10503	0.0433755	SsoPox W263I	establishment of localization
Q7NXX6	CV_1500	astB	0.494025	1.04354	-0.0185093	Negative Control	metabolism (arginin biosynthesis)
Q7NXX7	CV_1499	astD	0.93314	1.00273	-0.00118532	Negative Control	metabolism (arginin biosynthesis)
Q7NXX8	CV_1498	astA	0.211641	1.14196	0.057649	SsoPox W263I	metabolism (arginin biosynthesis)
Q7NXX9	CV_1497	aruF	0.493367	1.05986	0.025249	SsoPox W263I	metabolism (amino acid metabolism- arginine)
Q7NXY0	CV_1496	aruC	0.0414859	1.12777	-0.052221	Negative Control	others
Q7NXY6	CV_1490	CV_1490	0.640357	1.05626	0.0237688	SsoPox W263I	uncharacterized/unknown
Q7NY03	CV_1473	CV_1473	0.403564	1.70183	-0.230915	Negative Control	uncharacterized/unknown
Q7NY10	CV_1466	pnp	0.0385899	1.10964	-0.0451838	Negative Control	others
Q7NY11	CV_1465	rpsO	0.485945	1.08139	-0.0339805	Negative Control	translation
Q7NY12	CV_1463	rbfA	0.146985	1.30297	0.114935	SsoPox W263I	translation
Q7NY13	CV_1462	infB	0.815697	1.0107	-0.00462362	Negative Control	translation
Q7NY14	CV_1461	nusA	0.454389	1.04164	0.017717	SsoPox W263I	transcription
Q7NY15	CV_1460	rimP	0.0059697	1.16062	0.0646888	SsoPox W263I	translation
Q7NY18	CV_1457	CV_1457	0.0548079	1.42504	-0.153828	Negative Control	uncharacterized/unknown
Q7NY23	CV_1452	CV_1452	0.0413164	1.16309	-0.0656127	Negative Control	metabolism (energy metabolism)
Q7NY24	CV_1451	CV_1451	0.869562	1.09754	0.0404212	SsoPox W263I	transcriptional regulator
Q7NY36	CV_1439	CV_1439	0.152831	1.20202	0.0799118	SsoPox W263I	stress response
Q7NY39	CV_1436	CV_1436	0.685843	1.08592	-0.035798	Negative Control	others
Q7NY45	CV_1430	CV_1430	0.00888269	1.45994	-0.164335	Negative Control	uncharacterized/unknown
Q7NY57	CV_1418	CV_1418	0.891384	1.5916	-0.201833	Negative Control	transcriptional regulator
Q7NY60	CV_1415	ggt	0.89142	1.00252	-0.00109437	Negative Control	others
Q7NY61	CV_1414	cutC	0.840131	1.40296	-0.147045	Negative Control	cell homeostasis
Q7NY62	CV_1413	pflA	0.0195029	1.15629	0.0630665	SsoPox W263I	metabolism (carbohydrate metabolism)
Q7NY63	CV_1412	pflB	0.0293769	1.13634	-0.055509	Negative Control	metabolism (carbohydrate metabolism)
Q7NY96	CV_1378	efp	0.0483904	1.15175	0.0613565	SsoPox W263I	translation
Q7NY99	CV_1375	serS	0.160135	1.07818	0.0326922	SsoPox W263I	translation
Q7NYA7	CV_1367	phbF	0.80643	1.0014	0.00060864	SsoPox W263I	transcriptional regulator
Q7NYA8	CV_1366	CV_1366	0.251581	1.03975	-0.0169291	Negative Control	others
Q7NYA9	CV_1365	CV_1365	0.597934	1.07519	0.0314844	SsoPox W263I	uncharacterized/unknown
Q7NYB1	CV_1363	CV_1363	0.0267511	1.29546	0.112422	SsoPox W263I	transcriptional regulator
Q7NYB2	CV_1362	CV_1362	0.79884	1.27007	0.103826	SsoPox W263I	uncharacterized/unknown
Q7NYB6	CV_1358	CV_1358	0.522394	1.05914	0.024953	SsoPox W263I	motility (chemotaxis)
Q7NYB9	CV_1355	CV_1355	0.288018	1.09473	0.0393088	SsoPox W263I	transcriptional regulator
Q7NYC0	CV_1354	ihfA	0.207156	4.01094	0.603246	SsoPox W263I	transcriptional regulator
Q7NYC2	CV_1352	pheS	0.563968	1.06902	0.0289847	SsoPox W263I	translation
Q7NYC3	CV_1351	rplT	0.674877	1.18804	-0.0748323	Negative Control	translation
Q7NYC5	CV_1349	infC	0.267648	1.0685	0.0287739	SsoPox W263I	translation
Q7NYC6	CV_1348	thrS	0.475854	1.07937	0.0331693	SsoPox W263I	translation
Q7NYE4	CV_1330	CV_1330	0.741773	1.03566	0.0152175	SsoPox W263I	other metabolic process
Q7NYF6	CV_1318	htpG	0.000241681	1.13834	-0.0562716	Negative Control	protein folding
Q7NYF7	CV_1317	CV_1317	0.790056	1.10668	0.0440222	SsoPox W263I	uncharacterized/unknown
Q7NYG3	CV_1311	CV_1311	0.0752119	1.29178	-0.111188	Negative Control	uncharacterized/unknown
Q7NYG5	CV_1309	CV_1309	0.181991	1.19243	0.076434	SsoPox W263I	others
Q7NYH1	CV_1303	guaB	0.819013	1.00882	-0.00381201	Negative Control	metabolism (IMP biosynthesis - purine biosynthesis)
Q7NYH4	CV_1300	betA	0.283743	1.55689	0.192257	SsoPox W263I	others
Q7NYH9	CV_1295	ecpD	0.0504316	1.20863	0.082293	SsoPox W263I	others
Q7NYI7	CV_1287	nrdR	0.735445	1.04596	-0.0195162	Negative Control	transcriptional regulator
Q7NYI8	CV_1286	glyA	0.626091	1.02632	0.0112842	SsoPox W263I	metabolism (one carbon metabolism)
Q7NYJ0	CV_1284	CV_1284	0.967099	1.24614	0.0955685	SsoPox W263I	others
Q7NYJ3	CV_1281	CV_1281	0.727933	1.03038	0.0129957	SsoPox W263I	uncharacterized/unknown
Q7NYJ9	CV_1275	CV_1275	0.632054	1.01894	-0.00814922	Negative Control	establishment of localization
Q7NYK7	CV_1267	CV_1267	0.325419	1.11582	-0.0475924	Negative Control	uncharacterized/unknown
Q7NYK8	CV_1266	CV_1266	0.143199	1.33616	0.125858	SsoPox W263I	establishment of localization
Q7NYL2	CV_1262	ppx	0.760139	1.0956	0.039654	SsoPox W263I	others
Q7NYL3	CV_1261	phoU	0.138625	1.09544	0.0395878	SsoPox W263I	cell homeostasis
Q7NYL4	CV_1260	rpiA	0.491783	1.07146	0.0299773	SsoPox W263I	metabolism (nucleotide metabolism)
Q7NYL7	CV_1257	dnaQ	0.231639	1.19329	-0.0767465	Negative Control	DNA replication
Q7NYL9	CV_1255	CV_1255	0.156978	1.2028	-0.0801928	Negative Control	uncharacterized/unknown
Q7NYM5	CV_1249	CV_1249	0.721138	1.04504	-0.0191309	Negative Control	others
Q7NYN0	CV_1243	CV_1243	0.530617	1.08147	0.0340149	SsoPox W263I	transcriptional regulator
Q7NYP6	CV_1227	CV_1227	0.0273481	1.3735	-0.13783	Negative Control	uncharacterized/unknown
Q7NYQ1	CV_1222	CV_1222	0.380522	1.09841	-0.0407628	Negative Control	others
Q7NYR7	CV_1206	metG	0.137913	1.07966	0.0332853	SsoPox W263I	metabolism (amino acid biosynthesis)
Q7NYR9	CV_1204	mrp	0.425552	1.10902	-0.0449411	Negative Control	others
Q7NYS1	CV_1202	CV_1202	0.159284	1.28418	0.108625	SsoPox W263I	others
Q7NYU5	CV_1177	CV_1177	0.00614012	1.1674	-0.0672211	Negative Control	stress response
Q7NYV7	CV_1165	CV_1165	0.680455	1.05205	0.0220369	SsoPox W263I	uncharacterized/unknown
Q7NYV8	CV_1164	gst1	0.282856	1.12326	0.050479	SsoPox W263I	metabolism (amino acid metabolism - glutathione metabolism)
Q7NYY5	CV_1137	adhE	0.0484886	1.34957	0.130194	SsoPox W263I	other metabolic process
Q7NYZ0	CV_1132	ubiF	0.606569	1.4625	0.165097	SsoPox W263I	metabolism (cofactor biosynthesis)
Q7NYZ5	CV_1127	secB	0.568939	1.08592	-0.0357991	Negative Control	protein folding
Q7NYZ6	CV_1126	grxC	0.312598	1.12204	0.0500083	SsoPox W263I	cell homeostasis (redox)
Q7NZ00	CV_1122	hemE	0.0916708	1.4172	-0.151432	Negative Control	metabolism (cofactor biosynthesis)
Q7NZ16	CV_1106	trxC	0.63833	1.07519	0.0314856	SsoPox W263I	cell homeostasis (redox)
Q7NZ25	CV_1097	CV_1097	4.25458e-06	1.31789	0.119879	SsoPox W263I	metabolism (fatty acid biosynthesis)
Q7NZ26	CV_1096	CV_1096	0.648684	1.19413	0.0770502	SsoPox W263I	metabolism (fatty acid biosynthesis)
Q7NZ28	CV_1094	nifS	0.430914	1.427	0.154423	SsoPox W263I	metabolism (cofactor biosynthesis)
Q7NZ34	CV_1088	fdx2	0.715921	1.15057	-0.0609118	Negative Control	others
Q7NZ35	CV_1087	CV_1087	0.694413	1.05159	0.0218483	SsoPox W263I	metabolism (cofactor biosynthesis)
Q7NZ36	CV_1086	CV_1086	0.404777	1.11527	0.0473811	SsoPox W263I	metabolism (amino acid metabolism - glutathione metabolism)
Q7NZ37	CV_1085	udk	0.327728	1.06698	-0.0281571	Negative Control	metabolism (nucleotide metabolism)
Q7NZ39	CV_1083	CV_1083	0.761715	1.03892	0.0165832	SsoPox W263I	uncharacterized/unknown
Q7NZ40	CV_1082	CV_1082	0.841953	1.18673	0.0743509	SsoPox W263I	uncharacterized/unknown
Q7NZ46	CV_1076	sucD	0.816832	1.00459	-0.00198724	Negative Control	metabolism (energy metabolism-tricarboxylic acid cycle)
Q7NZ47	CV_1075	sucC	0.52191	1.02962	-0.012676	Negative Control	metabolism (energy metabolism-tricarboxylic acid cycle)
Q7NZ48	CV_1074	lpdA2	0.179461	1.07031	-0.0295087	Negative Control	metabolism (glycolytic proces - energy metabolism)
Q7NZ50	CV_1072	sucB	0.691618	1.02031	0.00873261	SsoPox W263I	metabolism (energy metabolism-tricarboxylic acid cycle)
Q7NZ52	CV_1070	gtlA	0.0189137	1.16754	-0.0672709	Negative Control	others
Q7NZ53	CV_1069	CV_1069	0.00859145	1.33288	0.124791	SsoPox W263I	uncharacterized/unknown
Q7NZ54	CV_1068	sdhB	0.179684	1.09525	-0.0395123	Negative Control	metabolism (energy metabolism-tricarboxylic acid cycle)
Q7NZ55	CV_1067	sdhA	0.174561	1.08056	-0.0336504	Negative Control	metabolism (energy metabolism-tricarboxylic acid cycle)
Q7NZ60	CV_1062	mdh	0.542907	1.02904	0.0124315	SsoPox W263I	metabolism (energy metabolism-tricarboxylic acid cycle)
Q7NZ62	CV_1060	lysS	0.78052	1.02391	0.010262	SsoPox W263I	metabolism (amino acid biosynthesis -lysin)
Q7NZ68	CV_1054	CV_1054	0.739326	1.19755	0.078295	SsoPox W263I	uncharacterized/unknown
Q7NZ90	CV_1032	mtaD	0.242745	1.06151	0.0259221	SsoPox W263I	others
Q7NZ93	CV_1029	CV_1029	0.896813	1.06553	-0.027564	Negative Control	transcriptional regulator
Q7NZ94	CV_1028	folA	0.906315	1.01156	-0.00499364	Negative Control	metabolism (one carbon metabolism)
Q7NZA0	CV_1022	fliA1	0.377337	1.40058	0.146307	SsoPox W263I	transcription
Q7NZA4	CV_1018	lysC	0.48741	1.04187	0.017813	SsoPox W263I	metabolism (amino acid biosynthesis -lysin)
Q7NZB9	CV_1003	rhlE4	0.908053	1.01671	0.00719753	SsoPox W263I	others
Q7NZC2	CV_1000	flgM	0.260945	1.20078	0.0794647	SsoPox W263I	transcriptional regulator
Q7NZC6	CV_0996	metL	0.261296	1.0783	0.0327385	SsoPox W263I	metabolism (amino acid biosynthesis)
Q7NZD0	CV_0992	ndh	0.907682	1.03305	0.0141204	SsoPox W263I	others
Q7NZD3	CV_0989	ubiE	0.175872	1.04669	-0.0198167	Negative Control	metabolism (cofactor biosynthesis)
Q7NZD6	CV_0986	accB	0.622136	1.02039	-0.00876591	Negative Control	metabolism (fatty acid biosynthesis)
Q7NZD7	CV_0985	accC	0.778305	1.02687	-0.0115143	Negative Control	metabolism (fatty acid biosynthesis)
Q7NZE2	CV_0980	CV_0980	0.257141	3.5458	0.549714	SsoPox W263I	establishment of localization
Q7NZF0	CV_0972	CV_0972	0.387005	1.12895	0.052675	SsoPox W263I	metabolism (amino acid metabolism - glutathione metabolism)
Q7NZF1	CV_0971	CV_0971	0.89039	1.01555	-0.00669924	Negative Control	other metabolic process
Q7NZF2	CV_0970	hmgA	0.626808	1.06979	-0.0292978	Negative Control	metabolism (amino acid metabolism)
Q7NZF3	CV_0969	hpd	0.823344	1.01711	-0.00736991	Negative Control	other metabolic process
Q7NZF7	CV_0965	ahcY	0.016719	1.30344	-0.11509	Negative Control	metabolism (one carbon metabolism)
Q7NZF9	CV_0963	metK	0.505917	1.04546	-0.0193086	Negative Control	metabolism (one carbon metabolism)
Q7NZH3	CV_0949	nuoI	0.813755	1.00642	-0.00277934	Negative Control	others
Q7NZH5	CV_0947	nuoG	0.285473	1.23116	-0.090316	Negative Control	metabolism (nucleotide metabolism)
Q7NZH6	CV_0946	nuoF	0.870337	1.00019	-8.05029e-05	Negative Control	others
Q7NZH7	CV_0945	nuoE	0.658789	1.19814	-0.0785062	Negative Control	others
Q7NZH8	CV_0944	nuoD	0.103803	1.06312	-0.0265837	Negative Control	establishment of localization
Q7NZH9	CV_0943	nuoC	0.142931	1.09423	0.0391067	SsoPox W263I	establishment of localization
Q7NZI0	CV_0942	nuoB1	0.403739	1.06753	-0.0283802	Negative Control	establishment of localization
Q7NZI3	CV_0939	tpiA	0.00876606	1.1957	0.0776224	SsoPox W263I	others
Q7NZI4	CV_0938	pstS	3.73696e-07	1.84662	0.266379	SsoPox W263I	membrane transport
Q7NZJ0	CV_0932	CV_0932	0.114364	1.25945	0.100182	SsoPox W263I	uncharacterized/unknown
Q7NZJ4	CV_0928	CV_0928	0.666697	1.02249	-0.00965949	Negative Control	translation
Q7NZJ6	CV_0926	CV_0926	0.535412	1.1726	0.0691489	SsoPox W263I	metabolism (nucleotide metabolism)
Q7NZK3	CV_0919	CV_0919	0.183932	1.12271	0.0502676	SsoPox W263I	establishment of localization
Q7NZK6	CV_0916	maeB	0.804165	1.06868	0.0288476	SsoPox W263I	other metabolic process
Q7NZL0	CV_0912	CV_0912	0.0371384	1.13173	0.0537421	SsoPox W263I	uncharacterized/unknown
Q7NZN6	CV_0886	fpr	0.267781	1.06529	0.0274672	SsoPox W263I	others
Q7NZP5	CV_0877	xthA	0.509918	1.13001	0.0530813	SsoPox W263I	DNA repair
Q7NZP6	CV_0876	prlC	0.280531	1.08014	-0.0334798	Negative Control	protein degradation
Q7NZQ1	CV_0870	tpx	0.263469	1.06243	0.0262989	SsoPox W263I	cell homeostasis (redox)
Q7NZQ3	CV_0868	CV_0868	1.85696e-12	3.93891	-0.595376	Negative Control	uncharacterized/unknown
Q7NZQ4	CV_0867	sodB2	0.526817	1.04011	0.0170794	SsoPox W263I	others
Q7NZR6	CV_0855	hisP	0.577141	1.04054	0.017257	SsoPox W263I	metabolism (amino acid biosynthesis - histidine biosynthesis)
Q7NZR9	CV_0852	argT	0.00112688	1.27521	0.105581	SsoPox W263I	establishment of localization
Q7NZS1	CV_0850	obg	0.482419	1.14139	-0.057434	Negative Control	translation
Q7NZS2	CV_0849	rpmA	0.502794	1.06089	0.0256697	SsoPox W263I	translation
Q7NZS3	CV_0848	rplU	0.820984	1.26074	0.100627	SsoPox W263I	translation
Q7NZS4	CV_0847	ispB	0.994522	1.00428	-0.00185311	Negative Control	metabolism (lipid - isoprenoid)
Q7NZU3	CV_0828	aroK	0.861045	1.06979	0.0292981	SsoPox W263I	metabolism (amino acid biosynthesis)
Q7NZU4	CV_0827	aroB	0.777535	1.17925	-0.0716044	Negative Control	metabolism (amino acid biosynthesis)
Q7NZV6	CV_0814	CV_0814	0.124542	1.38616	0.141815	SsoPox W263I	establishment of localization
Q7NZW1	CV_0808	CV_0808	0.00031008	1.64892	-0.217198	Negative Control	metabolism (energy)
Q7NZX8	CV_0791	CV_0791	0.709744	1.02767	0.011852	SsoPox W263I	translation
Q7NZY1	CV_0788	CV_0788	0.597479	1.07346	-0.0307853	Negative Control	uncharacterized/unknown
Q7NZZ1	CV_0778	CV_0778	0.972811	1.00643	-0.00278308	Negative Control	other metabolic process
Q7NZZ2	CV_0777	CV_0777	0.0314534	1.289	0.110251	SsoPox W263I	uncharacterized/unknown
Q7NZZ3	CV_0776	thrB	0.0562556	1.23104	-0.0902722	Negative Control	metabolism (amino acid biosynthesis)
Q7NZZ6	CV_0773	kpsD	0.951071	1.00188	0.000815491	SsoPox W263I	other metabolic process
Q7NZZ9	CV_0770	CV_0770	0.043697	1.41687	-0.15133	Negative Control	others
Q7P013	CV_0756	CV_0756	0.341291	1.10359	0.0428068	SsoPox W263I	uncharacterized/unknown
Q7P019	CV_0750	CV_0750	0.21977	1.14521	0.0588864	SsoPox W263I	others
Q7P020	CV_0749	CV_0749	0.34085	1.85428	-0.268176	Negative Control	others
Q7P022	CV_0747	CV_0747	0.98089	1.00298	-0.00129187	Negative Control	others
Q7P029	CV_0740	adhC	0.404896	1.23919	-0.0931395	Negative Control	metabolism (carbohydrate metabolism)
Q7P046	CV_0722	CV_0722	0.541278	1.39712	-0.145233	Negative Control	others
Q7P048	CV_0720	CV_0720	0.0357755	1.46235	-0.16505	Negative Control	transcriptional regulator
Q7P054	CV_0714	CV_0714	0.193546	1.89365	-0.2773	Negative Control	metabolism (energy metabolism)
Q7P067	CV_0701	CV_0701	0.703531	1.03114	-0.0133184	Negative Control	others
Q7P073	CV_0695	bdhA	0.376547	1.05325	0.0225307	SsoPox W263I	others
Q7P095	CV_0672	atpD	0.380044	1.07	-0.0293846	Negative Control	membrane transport
Q7P096	CV_0671	atpG	0.0416039	1.11863	0.0486849	SsoPox W263I	membrane transport
Q7P097	CV_0670	atpA	0.156717	1.05773	-0.0243747	Negative Control	membrane transport
Q7P098	CV_0669	atpH	0.160913	1.11631	0.0477857	SsoPox W263I	membrane transport
Q7P099	CV_0668	atpF	0.0812475	1.18701	-0.0744534	Negative Control	membrane transport
Q7P0A3	CV_0664	parB	0.756747	1.0448	0.019034	SsoPox W263I	others
Q7P0A4	CV_0663	parA	0.834421	1.10086	0.0417304	SsoPox W263I	others
Q7P0A5	CV_0662	rsmG	0.250501	1.57433	0.197096	SsoPox W263I	others
Q7P0A9	CV_0658	CV_0658	0.65548	1.27534	-0.105626	Negative Control	uncharacterized/unknown
Q7P0B1	CV_0656	CV_0656	0.634837	1.11875	-0.0487327	Negative Control	others
Q7P0B2	CV_0655	gmhA	0.290356	1.08717	0.0362981	SsoPox W263I	metabolism (carbohydrate metabolism)
Q7P0B4	CV_0653	CV_0653	0.00291692	1.16598	0.0666894	SsoPox W263I	uncharacterized/unknown
Q7P0C8	CV_0639	CV_0639	0.799674	1.05165	0.0218714	SsoPox W263I	uncharacterized/unknown
Q7P0E5	CV_0622	CV_0622	0.0680848	1.32993	-0.12383	Negative Control	others
Q7P0E6	CV_0621	hisE	0.318918	1.05248	-0.0222145	Negative Control	metabolism (amino acid biosynthesis - histidine biosynthesis)
Q7P0E7	CV_0620	hisI	0.080242	1.45094	0.161648	SsoPox W263I	metabolism (amino acid biosynthesis - histidine biosynthesis)
Q7P0E9	CV_0618	hisF	0.913444	1.02973	0.0127225	SsoPox W263I	metabolism (amino acid biosynthesis - histidine biosynthesis)
Q7P0F0	CV_0617	hisA	0.0353902	1.15766	0.0635817	SsoPox W263I	metabolism (amino acid biosynthesis - histidine biosynthesis)
Q7P0F6	CV_0611	hisD	0.461547	1.21669	0.0851806	SsoPox W263I	metabolism (amino acid biosynthesis - histidine biosynthesis)
Q7P0H2	CV_0595	leuA	0.0826959	1.30244	-0.114757	Negative Control	metabolism (amino acid biosynthesis)
Q7P0H9	CV_0588	ilvC	0.0238545	1.19006	0.0755702	SsoPox W263I	metabolism (amino acid biosynthesis)
Q7P0I0	CV_0587	ilvH	0.0038511	1.28186	0.10784	SsoPox W263I	metabolism (amino acid biosynthesis)
Q7P0J0	CV_0577	CV_0577	0.0483641	1.31284	0.118212	SsoPox W263I	transcriptional regulator
Q7P0J3	CV_0574	proS	0.704695	1.02015	-0.00866615	Negative Control	translation
Q7P0K2	CV_0565	CV_0565	0.22817	1.26137	0.100841	SsoPox W263I	uncharacterized/unknown
Q7P0K3	CV_0564	talA	0.373722	1.06236	0.026272	SsoPox W263I	metabolism (carbohydrate metabolism)
Q7P0K7	CV_0560	gapA	0.641613	1.0359	-0.0153168	Negative Control	metabolism (carbohydrate metabolism)
Q7P0M0	CV_0547	purD	0.104512	1.23246	-0.0907733	Negative Control	metabolism (IMP biosynthesis - purine biosynthesis)
Q7P0M1	CV_0546	purH	0.834904	1.00581	0.00251802	SsoPox W263I	metabolism (IMP biosynthesis - purine biosynthesis)
Q7P0M6	CV_0540	CV_0540	0.00101811	2.09773	-0.32175	Negative Control	protein degradation
Q7P0N6	CV_0530	CV_0530	0.161747	1.19402	0.0770107	SsoPox W263I	others
Q7P0N8	CV_0528	lpdA1	0.321027	1.103	-0.0425761	Negative Control	metabolism (glycolytic proces - energy metabolism)
Q7P0N9	CV_0527	aceF	0.232579	1.10538	-0.0435125	Negative Control	metabolism (glycolytic proces - energy metabolism)
Q7P0P0	CV_0526	aceE	0.433068	1.05801	-0.0244884	Negative Control	metabolism (glycolytic proces - energy metabolism)
Q7P0R8	CV_0498	CV_0498	0.740987	1.04855	0.0205883	SsoPox W263I	cell cycle
Q7P0R9	CV_0497	CV_0497	0.15734	1.19385	0.0769513	SsoPox W263I	uncharacterized/unknown
Q7P0S6	CV_0490	speB	0.152181	1.12816	-0.0523691	Negative Control	metabolism (amino acid metabolism)
Q7P0T8	CV_0478	argJ	0.062688	1.21032	0.0828991	SsoPox W263I	metabolism (amino acid biosynthesis)
Q7P0U1	CV_0475	soj	0.512456	1.17111	-0.0685974	Negative Control	others
Q7P0W0	CV_0455	slyX	0.00827801	1.20162	0.079767	SsoPox W263I	others
Q7P0W1	CV_0454	CV_0454	5.45974e-06	1.7415	-0.240924	Negative Control	uncharacterized/unknown
Q7P0W5	CV_0450	dapD	0.0154695	1.09229	0.0383398	SsoPox W263I	metabolism (amino acid biosynthesis -lysin)
Q7P0W9	CV_0446	CV_0446	0.111206	1.19056	0.0757531	SsoPox W263I	establishment of localization
Q7P0Y5	CV_0430	CV_0430	0.469356	1.19582	-0.0776657	Negative Control	uncharacterized/unknown
Q7P0Y9	CV_0426	CV_0426	0.534112	1.12523	-0.0512427	Negative Control	uncharacterized/unknown
Q7P104	CV_0410	CV_0410	0.992747	1.06726	0.0282713	SsoPox W263I	viral
Q7P112	CV_0402	hslU	0.93982	1.01525	-0.00657114	Negative Control	protein degradation
Q7P122	CV_0392	CV_0392	0.43319	1.37816	-0.139298	Negative Control	transcriptional regulator
Q7P125	CV_0389	rsuA	0.880713	1.34573	0.128957	SsoPox W263I	other metabolic process
Q7P128	CV_0386	CV_0386	0.598476	1.05867	0.0247623	SsoPox W263I	uncharacterized/unknown
Q7P138	CV_0376	CV_0376	0.000274244	1.2037	0.0805165	SsoPox W263I	uncharacterized/unknown
Q7P142	CV_0372	CV_0372	0.643309	1.08065	0.0336862	SsoPox W263I	others
Q7P144	CV_0370	pyrI	0.0261865	1.24838	0.0963485	SsoPox W263I	metabolism (deoxyribonucleotide synthesis - pyrimidine synthesis)
Q7P145	CV_0369	pyrB	0.196979	1.39489	0.144539	SsoPox W263I	metabolism (deoxyribonucleotide synthesis - pyrimidine synthesis)
Q7P148	CV_0366	suhB2	0.101273	1.48408	0.171457	SsoPox W263I	others
Q7P150	CV_0364	CV_0364	0.526906	122.695	2.08883	SsoPox W263I	uncharacterized/unknown
Q7P153	CV_0361	CV_0361	0.751392	1.03663	0.0156246	SsoPox W263I	translation
Q7P179	CV_0334	CV_0334	0.229294	1.76204	0.246016	SsoPox W263I	uncharacterized/unknown
Q7P182	CV_0331	tyrB2	0.394557	1.07479	-0.0313236	Negative Control	metabolism (amino acid metabolism)
Q7P184	CV_0329	CV_0329	0.404023	1.17491	-0.0700046	Negative Control	others
Q7P188	CV_0325	hutH	0.890454	1.01764	0.00759286	SsoPox W263I	metabolism (amino acid metabolism -histidine)
Q7P190	CV_0323	hutU	0.0856922	1.09547	-0.0396007	Negative Control	metabolism (amino acid metabolism -histidine)
Q7P1A5	CV_0308	CV_0308	0.0539457	1.11185	-0.0460475	Negative Control	others
Q7P1C4	CV_0289	gst2	0.646734	1.02258	0.00969827	SsoPox W263I	metabolism (amino acid metabolism - glutathione metabolism)
Q7P1E6	CV_0267	CV_0267	0.618411	1.18854	0.0750126	SsoPox W263I	uncharacterized/unknown
Q7P1E7	CV_0266	CV_0266	0.479346	3.40844	-0.532556	Negative Control	others
Q7P1E8	CV_0265	CV_0265	0.109433	1.38137	0.140309	SsoPox W263I	motility (chemotaxis)
Q7P1F7	CV_0256	CV_0256	0.00027964	2.69053	-0.429837	Negative Control	translation
Q7P1G2	CV_0251	glpK	0.0890093	1.12555	-0.0513654	Negative Control	metabolism (carbohydrate metabolism)
Q7P1G4	CV_0249	pykF	0.194727	1.18023	0.0719681	SsoPox W263I	others
Q7P1G7	CV_0246	CV_0246	0.998953	1.00107	-0.000462693	Negative Control	others
Q7P1H7	CV_0236	CV_0236	0.838028	1.11743	-0.0482187	Negative Control	uncharacterized/unknown
Q7P1H9	CV_0234	pcm2	0.810114	1.04064	0.017301	SsoPox W263I	others
Q7P1J0	CV_0223	CV_0223	0.101444	1.21676	0.0852055	SsoPox W263I	uncharacterized/unknown
Q7P1J7	CV_0216	ompR	0.0198648	1.08089	0.0337835	SsoPox W263I	transcriptional regulator
Q7P1K0	CV_0213	qor	0.000440623	1.26043	0.100517	SsoPox W263I	others
Q7P1K2	CV_0211	CV_0211	0.84932	1.02056	-0.00883868	Negative Control	uncharacterized/unknown
Q7P1K4	CV_0209	ohr2	0.0334946	1.2623	-0.101162	Negative Control	stress response
Q7P1K6	CV_0207	CV_0207	0.419656	1.13438	0.0547604	SsoPox W263I	transcriptional regulator
Q7P1M2	CV_0191	tktA	0.231281	1.32812	0.123236	SsoPox W263I	other metabolic process
Q7P1M4	CV_0189	pgk	0.244309	1.11293	0.0464694	SsoPox W263I	metabolism (glycolytic proces - energy metabolism)
Q7P1M6	CV_0187	agaY	0.590111	1.05165	0.0218704	SsoPox W263I	metabolism (glycolytic proces - energy metabolism)
Q7P1M7	CV_0186	moaD	0.0557266	1.42878	0.154965	SsoPox W263I	metabolism (cofactor biosynthesis)
Q7P1M9	CV_0184	CV_0184	0.0522491	1.10475	0.0432625	SsoPox W263I	uncharacterized/unknown
Q7P1N3	CV_0180	pilU2	0.20228	1.09798	-0.0405945	Negative Control	motility (pili)
Q7P1N6	CV_0177	proC	0.880937	1.04467	0.0189773	SsoPox W263I	metabolism (amino acid biosynthesis)
Q7P1N8	CV_0175	CV_0175	0.417684	1.50422	-0.177311	Negative Control	others
Q7P1N9	CV_0174	dksA	0.0301448	1.44193	0.158945	SsoPox W263I	transcription
Q7P1P0	CV_0173	aroG	0.76278	1.04699	-0.0199414	Negative Control	metabolism (amino acid biosynthesis)
Q7P1P3	CV_0170	CV_0170	0.874978	1.24034	-0.0935422	Negative Control	metabolism (amino acid metabolism)
Q7P1P5	CV_0168	CV_0168	0.993074	1.12625	0.0516339	SsoPox W263I	uncharacterized/unknown
Q7P1P8	CV_0165	purC	0.777095	1.02894	0.0123904	SsoPox W263I	metabolism (IMP biosynthesis - purine biosynthesis)
Q7P1Q1	CV_0162	purK	0.90222	1.0245	0.0105114	SsoPox W263I	metabolism (IMP biosynthesis - purine biosynthesis)
Q7P1Q2	CV_0161	purE	0.364228	1.2508	0.0971876	SsoPox W263I	metabolism (IMP biosynthesis - purine biosynthesis)
Q7P1Q7	CV_0156	CV_0156	0.831181	1.08267	0.0344963	SsoPox W263I	uncharacterized/unknown
Q7P1R1	CV_0152	rubB	0.408009	1.13784	0.0560817	SsoPox W263I	other metabolic process
Q7P1R2	CV_0151	thiD	0.033117	1.46213	0.164985	SsoPox W263I	other metabolic process
Q7P1R4	CV_0149	pgi1	0.376061	21.1637	-1.32559	Negative Control	metabolism (glycolytic proces - energy metabolism)
Q7P1R5	CV_0148	CV_0148	0.0378077	1.41293	0.150122	SsoPox W263I	metabolism (carbohydrate metabolism)
Q7P1R7	CV_0146	pgl	0.87176	1.03157	0.0134984	SsoPox W263I	metabolism (glycolytic proces - energy metabolism)
Q7P1R8	CV_0145	zwf	0.645769	1.0337	-0.0143947	Negative Control	metabolism (carbohydrate metabolism)
Q7P1R9	CV_0144	edd	0.234467	1.09145	0.0380023	SsoPox W263I	metabolism (carbohydrate metabolism)
Q7P1S0	CV_0143	eda	0.549765	1.09001	0.0374319	SsoPox W263I	others
Q7P1S3	CV_0140	CV_0140	0.164877	1.25787	0.0996364	SsoPox W263I	uncharacterized/unknown
Q7P1S7	CV_0136	glpR2	0.636108	2.15383	-0.333211	Negative Control	metabolism (carbohydrate metabolism)
Q7P1T3	CV_0130	CV_0130	0.401741	1.12372	0.0506581	SsoPox W263I	protein degradation
Q7P1T7	CV_0125	cafA	0.318086	1.16066	-0.0647044	Negative Control	other metabolic process
Q7P1T8	CV_0124	CV_0124	0.596587	1.12426	0.0508651	SsoPox W263I	others
Q7P1U2	CV_0120	CV_0120	9.50782e-06	1.5636	0.194127	SsoPox W263I	establishment of localization
Q7P1U7	CV_0115	argH	0.979139	1.00176	0.000764598	SsoPox W263I	metabolism (amino acid biosynthesis)
Q7P1V0	CV_0112	glpR1	0.0489262	1.19954	0.0790148	SsoPox W263I	metabolism (carbohydrate metabolism)
Q7P1V1	CV_0111	cpoB	0.0602025	1.14933	-0.0604434	Negative Control	cell cycle
Q7P1V3	CV_0109	tolB	0.208836	1.53132	0.185067	SsoPox W263I	establishment of localization
Q7P1V7	CV_0105	CV_0105	0.244335	1.09014	0.0374836	SsoPox W263I	uncharacterized/unknown
Q7P1W5	CV_0097	CV_0097	0.12163	1.24161	0.0939841	SsoPox W263I	uncharacterized/unknown
Q7P1X5	CV_0087	CV_0087	1.48743e-08	2.26481	-0.355032	Negative Control	metallo-beta-lactamase
Q7P1X7	CV_0085	CV_0085	0.399996	1.08303	-0.0346415	Negative Control	others
Q7P1Y5	CV_0077	CV_0077	0.772444	1.00078	0.000340747	SsoPox W263I	establishment of localization
Q7P1Z5	CV_0067	hemL	0.0873391	1.0867	-0.0361112	Negative Control	metabolism (cofactor biosynthesis)
Q7P203	CV_0059	pdxH	0.234156	1.74654	0.242179	SsoPox W263I	other metabolic process
Q7P210	CV_0051	hemX	0.578219	1.06606	0.0277797	SsoPox W263I	metabolism (cofactor biosynthesis)
Q7P221	CV_0040	cyaY	0.264249	1.26454	0.101934	SsoPox W263I	metabolism (cofactor biosynthesis)
Q7P236	CV_0025	CV_0025	0.417061	1.12281	0.0503052	SsoPox W263I	uncharacterized/unknown
Q7P258	CV_0002	dnaN	0.451994	1.06121	0.0258014	SsoPox W263I	DNA replication
Q9S3U8	CV_3271	vioD	8.54539e-12	2.17094	-0.336648	Negative Control	secondary metabolite biosynthesis (violacein synthesis)
Q9S3U9	CV_3272	vioC	0.679808	1.02705	-0.0115928	Negative Control	secondary metabolite biosynthesis (violacein synthesis)
Q9ZHI1	CV_2790	phaA	0.40137	1.05034	-0.0213287	Negative Control	other metabolic process
